# Supplementary material for: Conserved epigenetic hallmarks of T cell aging during immunity and malignancy
Source: Nat Aging. 2024 Jun 12;4(8):1053–63. doi: 10.1038/s43587-024-00649-5 (PMC11333289; doi:10.1038/s43587-024-00649-5)
Supplement: Supplementary file 2 — Supplementary Tables 1–4. [file 43587_2024_649_MOESM2_ESM.xlsx]

## Sheet: Table S1
Table S1. Annotated table of top gain of methylation DMRs with beta values in all sample groups. (mm10)
seqnames	start	end	width	strand	gene	Tnaive	Tnaive	Tnaive	Tmem	Tmem	Tmem	Tmem	Tmem	Tmem	Half_LT	Half_LT	Half_LT	2-3_LT	2-3_LT	2-3_LT	2-3_LT	2-3_LT	4_LT	4_LT	4_LT
chr7	137312322	137323391	11070	*	Ebf3	0.0667554	0.0719311	0.0714059	0.0628243	0.0680464	0.075969	0.0850104	0.0946057	0.0849778	0.219954	0.215828	0.24472	0.539842	0.512899	0.645629	0.635585	0.616627	0.866695	0.875293	0.879565
chr8	92354960	92367384	12425	*	Irx5	0.0595306	0.068906	0.0691487	0.0600907	0.0655386	0.0648671	0.0705668	0.0764254	0.0728214	0.165919	0.144438	0.181231	0.37013	0.406334	0.405383	0.429802	0.416713	0.874124	0.873858	0.875687
chr1	42693264	42700906	7643	*	Pou3f3	0.0583062	0.0578629	0.0598422	0.0812366	0.0742568	0.0813817	0.091158	0.0911236	0.0973071	0.259037	0.248698	0.297606	0.672584	0.68209	0.739862	0.744133	0.754257	0.907099	0.913838	0.912403
chr8	11006915	11010370	3456	*	Irs2	0.0316279	0.0334563	0.0405815	0.0324832	0.0833791	0.0437728	0.0447887	0.0637574	0.067354	0.227541	0.197889	0.242596	0.633663	0.612524	0.75594	0.74715	0.723873	0.893137	0.911837	0.897181
chr8	91799220	91807364	8145	*	Irx3	0.0656478	0.0808659	0.0711634	0.0752699	0.0720418	0.091491	0.0903189	0.0985466	0.110719	0.33989	0.29341	0.361238	0.633293	0.622565	0.668408	0.644045	0.677027	0.866052	0.860602	0.869223
chr7	133121437	133125028	3592	*	Ctbp2	0.0371615	0.0491693	0.0574507	0.0385952	0.0404816	0.0538141	0.0498847	0.0735125	0.0531161	0.140649	0.146557	0.162633	0.249714	0.308066	0.402948	0.376075	0.397475	0.908505	0.924379	0.93562
chr17	62879456	62884695	5240	*	Efna5	0.0304306	0.0308499	0.0312765	0.0269761	0.0404995	0.0315132	0.0433632	0.0552547	0.0595429	0.236672	0.207817	0.245441	0.507109	0.584207	0.657815	0.663407	0.653324	0.903345	0.872287	0.865927
chr4	72198943	72202226	3284	*	Tle1	0.0115299	0.011812	0.0130362	0.0169479	0.0118232	0.0161958	0.0268419	0.0334784	0.0242893	0.435379	0.373465	0.468229	0.861765	0.836295	0.876815	0.88044	0.873424	0.935639	0.925529	0.920228
chr8	89040711	89047578	6868	*	Sall1	0.0631204	0.0605465	0.0644891	0.080243	0.0699766	0.0911535	0.110472	0.134245	0.121311	0.467469	0.438088	0.507101	0.770177	0.765061	0.835443	0.828265	0.82088	0.902954	0.901388	0.891219
chr4	99652364	99658558	6195	*	Foxd3	0.0780148	0.0743487	0.0889186	0.0878509	0.0845468	0.128015	0.103766	0.120022	0.125955	0.3155	0.27096	0.30363	0.709852	0.725926	0.753748	0.742606	0.748614	0.85531	0.902497	0.868536
chr8	87957731	87962812	5082	*	Zfp423	0.0350886	0.0366474	0.0340128	0.0455342	0.0394076	0.0416721	0.0415335	0.0572838	0.0665286	0.103746	0.121819	0.115671	0.321097	0.351914	0.495288	0.4968	0.468337	0.829122	0.834522	0.840966
chr10	120474001	120478566	4566	*	Hmga2	0.0176657	0.0272246	0.023044	0.0222171	0.0274023	0.0324376	0.032774	0.0367874	0.0429345	0.259922	0.244016	0.290775	0.670194	0.641804	0.746454	0.734435	0.736374	0.860779	0.907292	0.904179
chr8	12394768	12398436	3669	*	Sox1	0.0396296	0.0462911	0.0481176	0.0413672	0.0469349	0.0433621	0.0556016	0.0634691	0.0574031	0.197012	0.201398	0.252543	0.35375	0.387097	0.456408	0.449242	0.476184	0.808284	0.889925	0.824468
chr17	13759677	13762152	2476	*	Afdn	0.0251586	0.0299133	0.0292424	0.0276784	0.0257	0.032919	0.026025	0.0502913	0.0307814	0.0664553	0.062584	0.0575722	0.0690867	0.107284	0.116822	0.118662	0.105799	0.952282	0.951613	0.958848
chr7	70357802	70363170	5369	*	Nr2f2	0.082064	0.0790116	0.0714516	0.0947668	0.0880186	0.106693	0.109787	0.126613	0.158112	0.4829	0.495948	0.552242	0.803082	0.78919	0.806688	0.823817	0.823856	0.877568	0.893637	0.890076
chr5	101662498	101669890	7393	*	Nkx6-1	0.0566284	0.0626864	0.0601518	0.0631481	0.0579897	0.0824864	0.0726971	0.117299	0.117019	0.383172	0.378249	0.406947	0.770213	0.752804	0.779926	0.790883	0.774544	0.853405	0.848788	0.837136
chr5	143252682	143255885	3204	*	Zfp316	0.153446	0.201827	0.151189	0.107628	0.189696	0.140575	0.153005	0.101473	0.161264	0.222915	0.214945	0.232908	0.35493	0.362525	0.462203	0.414623	0.424099	0.938123	0.945368	0.921267
chr7	34652615	34656021	3407	*	Kctd15	0.0408962	0.0432759	0.0384566	0.0420296	0.0377129	0.0328797	0.0417338	0.0561436	0.0665966	0.100428	0.104025	0.127886	0.265101	0.265306	0.331831	0.365414	0.350931	0.897866	0.916209	0.893357
chr12	27338445	27343890	5446	*	Sox11	0.0741425	0.068011	0.0643069	0.119251	0.108567	0.137829	0.151235	0.187405	0.199242	0.589598	0.589447	0.609091	0.856588	0.813193	0.874979	0.873291	0.883834	0.904151	0.927323	0.925861
chr13	28949243	28954370	5128	*	Sox4	0.0101434	0.00976613	0.0146313	0.0208454	0.0183827	0.0279816	0.025764	0.0403463	0.0512282	0.178069	0.154666	0.142859	0.45582	0.416667	0.519382	0.506072	0.480447	0.831813	0.835598	0.867698
chr14	105894607	105899428	4822	*	Spry2	0.023356	0.0263673	0.0297976	0.0263757	0.0194568	0.0421094	0.0306316	0.0341975	0.0340591	0.226402	0.194954	0.221357	0.667125	0.636527	0.732102	0.741824	0.752565	0.882932	0.866563	0.874507
chr8	87468415	87473928	5514	*	Cbln1	0.0680574	0.068437	0.0714238	0.0968652	0.0894356	0.108496	0.1127	0.133426	0.158331	0.474094	0.464172	0.549461	0.788732	0.803435	0.836109	0.826941	0.82848	0.897317	0.883407	0.888262
chr7	36693725	36698983	5259	*	Tshz3	0.0433755	0.0411453	0.0467609	0.0550795	0.0446492	0.0600255	0.0680869	0.0979239	0.101	0.382825	0.430002	0.437455	0.295421	0.416667	0.409759	0.393094	0.392856	0.890039	0.876992	0.889143
chr14	21984813	21990067	5255	*	Zfp503	0.0988122	0.112917	0.112858	0.0894692	0.0911885	0.0920867	0.094264	0.0703873	0.0754393	0.152116	0.125113	0.133444	0.480464	0.588037	0.64663	0.665367	0.66641	0.812797	0.805374	0.810845
chr2	172546635	172552413	5779	*	Tfap2c	0.0828911	0.0867741	0.0713629	0.0821642	0.0769287	0.0906247	0.0913352	0.097105	0.104408	0.171763	0.149528	0.158031	0.34333	0.389459	0.432178	0.412606	0.429506	0.862076	0.881206	0.887797
chr1	119419435	119423115	3681	*	Inhbb	0.0549658	0.080616	0.0545994	0.0750269	0.0604421	0.0723748	0.0845355	0.0929488	0.0940839	0.242184	0.19549	0.269445	0.456115	0.363599	0.486127	0.451332	0.485771	0.89557	0.880597	0.887949
chr13	72627124	72632154	5031	*	Irx2	0.071841	0.0722429	0.0919355	0.107248	0.090102	0.12494	0.134243	0.16032	0.18636	0.558899	0.538245	0.582757	0.813158	0.802645	0.870713	0.864674	0.865084	0.895387	0.917656	0.929449
chr13	60175205	60178800	3596	*	Gas1	0.0315898	0.0326494	0.0359474	0.048037	0.0477654	0.072663	0.0900168	0.132326	0.152983	0.616327	0.566313	0.626473	0.895105	0.873046	0.889508	0.887883	0.888693	0.911453	0.902342	0.93228
chr3	38884499	38888621	4123	*	Fat4	0.0465788	0.0453925	0.0668495	0.0550754	0.0554368	0.0610603	0.0640186	0.0723043	0.073363	0.184479	0.14416	0.18873	0.610869	0.665424	0.592045	0.647474	0.595074	0.881579	0.907365	0.885667
chr2	147083384	147086243	2860	*	Nkx2-4	0.0545706	0.0745487	0.0558293	0.0632177	0.0779223	0.0741184	0.0688611	0.082134	0.101906	0.230823	0.222467	0.245442	0.365079	0.394883	0.5008	0.497766	0.498136	0.928251	0.906931	0.892934
chr8	121651372	121653961	2590	*	Zcchc14	0.115378	0.109451	0.112537	0.131278	0.155396	0.111723	0.134582	0.137375	0.119216	0.220783	0.198198	0.236796	0.521127	0.565543	0.588017	0.551209	0.594261	0.902047	0.905499	0.925024
chr9	47529197	47533100	3904	*	Cadm1	0.0492086	0.0400766	0.0456536	0.0626659	0.0486931	0.0667383	0.0735279	0.0859272	0.100466	0.416657	0.426588	0.461165	0.783626	0.746825	0.834879	0.813422	0.787842	0.919463	0.925399	0.898901
chr3	45375711	45382533	6823	*	Pcdh10	0.0771694	0.0619573	0.0651619	0.0849927	0.0863143	0.0963662	0.112511	0.173662	0.159766	0.477549	0.455566	0.533796	0.743612	0.794888	0.818002	0.832397	0.820762	0.896006	0.902495	0.892674
chr18	64338842	64346797	7956	*	Onecut2	0.0774686	0.075445	0.0743682	0.082838	0.0750462	0.0968764	0.0912963	0.100164	0.103221	0.148514	0.137507	0.146797	0.379928	0.357335	0.403531	0.372826	0.401579	0.813646	0.787597	0.823527
chr18	53460589	53465998	5410	*	Prdm6	0.0664903	0.0611287	0.0497897	0.0557614	0.0513652	0.0769477	0.0787739	0.0887567	0.091091	0.239241	0.233107	0.286856	0.461324	0.495928	0.578529	0.549264	0.555206	0.841896	0.851078	0.845782
chr12	12936889	12943200	6312	*	Mycn	0.0300965	0.0289889	0.0314733	0.0279178	0.0424211	0.0376367	0.0336796	0.036923	0.0492572	0.0995879	0.0830183	0.122061	0.520936	0.515234	0.659719	0.634003	0.659456	0.788376	0.817449	0.778614
chr18	9211300	9215038	3739	*	Fzd8	0.127572	0.118523	0.155379	0.134958	0.152583	0.136867	0.163663	0.141758	0.127944	0.312585	0.303752	0.338992	0.432266	0.426667	0.539075	0.538674	0.512621	0.910914	0.939018	0.926445
chr4	28812487	28815815	3329	*	Epha7	0.0237975	0.0227544	0.0185503	0.0268141	0.0296999	0.0328521	0.0315594	0.0572821	0.0716594	0.268255	0.241243	0.286647	0.730233	0.726898	0.794231	0.814799	0.803927	0.899194	0.921856	0.909292
chr11	112779703	112785578	5876	*	Sox9	0.0705034	0.0702121	0.0674431	0.0807907	0.0845217	0.097937	0.104463	0.112921	0.138605	0.445392	0.419615	0.450307	0.705107	0.730734	0.770275	0.785467	0.793474	0.853357	0.895522	0.892178
chr12	56532730	56538017	5288	*	Nkx2-1	0.0656008	0.0696901	0.060866	0.0742797	0.0597233	0.0886259	0.0964772	0.0983284	0.10912	0.25932	0.221619	0.262413	0.65	0.578306	0.703862	0.706548	0.68162	0.84123	0.83235	0.836764
chr4	57141261	57144023	2763	*	Epb41l4b	0.0178266	0.0219297	0.0266849	0.028887	0.022576	0.0285155	0.0324662	0.0409091	0.0396167	0.196015	0.183003	0.258198	0.491726	0.584331	0.616707	0.608786	0.586742	0.887686	0.901193	0.865823
chr12	110277178	110280728	3551	*	Dio3	0.104405	0.0970638	0.116198	0.12377	0.135527	0.144405	0.147772	0.135505	0.187006	0.274378	0.308734	0.312916	0.697572	0.599797	0.723952	0.724039	0.73422	0.873333	0.88908	0.876022
chr11	21992772	21998795	6024	*	Otx1	0.0943065	0.112306	0.103507	0.127603	0.128538	0.142307	0.16506	0.161122	0.16043	0.324475	0.294929	0.348059	0.66007	0.742931	0.781902	0.765078	0.7422	0.867021	0.863787	0.874572
chr3	9249679	9252235	2557	*	Zbtb10	0.0581914	0.0927334	0.0710553	0.0833217	0.06063	0.0700389	0.0871199	0.08132	0.10029	0.145611	0.147014	0.142473	0.26789	0.330726	0.431628	0.409142	0.384842	0.86445	0.8256	0.888767
chr2	137114069	137117851	3783	*	Jag1	0.0352706	0.0339277	0.0427897	0.0495075	0.0330248	0.0496958	0.0489618	0.0654663	0.0569426	0.181098	0.169854	0.208293	0.34898	0.333609	0.411161	0.396268	0.381551	0.901617	0.873988	0.894932
chr7	139580680	139583411	2732	*	Nkx6-2	0.087074	0.0850184	0.0701865	0.077479	0.0807601	0.0792714	0.0882416	0.0906008	0.122672	0.193148	0.167539	0.195628	0.384078	0.349409	0.410536	0.438005	0.438838	0.943791	0.936673	0.936068
chr5	119666987	119674447	7461	*	Tbx3	0.0883501	0.0875776	0.0855208	0.0888908	0.10371	0.11053	0.0933582	0.110247	0.112857	0.420155	0.425421	0.451693	0.54278	0.56866	0.647807	0.66316	0.654503	0.843342	0.84878	0.853693
chr9	87729089	87734215	5127	*	Tbx18	0.0628621	0.0624958	0.0608769	0.0735586	0.0584759	0.0798301	0.0819508	0.102215	0.0999514	0.301687	0.273469	0.34643	0.625498	0.592689	0.671805	0.687915	0.684755	0.896588	0.880282	0.895468
chr1	89454027	89456122	2096	*	Agap1	0.0394595	0.0359355	0.0459967	0.0432733	0.0460822	0.0620058	0.0644512	0.0785143	0.0757083	0.431966	0.417156	0.514941	0.858407	0.91115	0.902238	0.903306	0.896731	0.940217	0.927367	0.949102
chr8	121114623	121118482	3860	*	Foxc2	0.107815	0.123835	0.110196	0.109782	0.115372	0.103346	0.115792	0.102868	0.126271	0.227352	0.203052	0.214678	0.33011	0.292887	0.377646	0.387694	0.309695	0.82385	0.830806	0.834037
chr3	34646990	34652291	5302	*	Sox2	0.069424	0.072238	0.0728531	0.0851204	0.0820786	0.0999196	0.0948156	0.118331	0.115116	0.359546	0.344162	0.415173	0.637059	0.599437	0.696995	0.725911	0.717354	0.860412	0.867391	0.901108
chr4	46342923	46345892	2970	*	Foxe1	0.0800788	0.0944177	0.0643167	0.0927736	0.0879812	0.0977482	0.106855	0.0928649	0.103113	0.246363	0.232047	0.252377	0.39633	0.414657	0.56871	0.604015	0.554279	0.826321	0.806725	0.803271
chr5	4755896	4758869	2974	*	Fzd1	0.0541599	0.0662978	0.0729863	0.0711556	0.0898829	0.0903393	0.0872346	0.109049	0.134509	0.300159	0.287746	0.360092	0.555033	0.435727	0.51018	0.539167	0.529344	0.918688	0.940244	0.917874
chr12	55598644	55601000	2357	*	Insm2	0.0675128	0.0780904	0.0735815	0.066441	0.0765549	0.0944496	0.0845215	0.0967972	0.107862	0.156783	0.147702	0.164906	0.176056	0.294403	0.286267	0.277556	0.305132	0.871496	0.931338	0.921117
chr5	35278443	35281232	2790	*	Adra2c	0.100896	0.105507	0.0938921	0.127822	0.111468	0.09941	0.121135	0.132118	0.11582	0.205589	0.20201	0.210279	0.499676	0.508701	0.589336	0.603705	0.562518	0.843696	0.85645	0.880606
chr2	20967664	20970048	2385	*	Gm13375	0.0180365	0.0147674	0.017684	0.0217531	0.0210267	0.0388034	0.0259967	0.0281106	0.0202212	0.0493412	0.048185	0.0376273	0.0730223	0.0578294	0.0669396	0.0620999	0.0496307	0.887671	0.878272	0.850932
chr4	82503966	82507789	3824	*	Nfib	0.0592699	0.0548807	0.0538654	0.0736445	0.0476173	0.08484	0.07955	0.0880679	0.104721	0.284442	0.280254	0.358121	0.547658	0.642462	0.676479	0.684752	0.68151	0.886513	0.904437	0.881404
chr12	49381657	49386279	4623	*	Foxg1	0.105746	0.124413	0.106994	0.152258	0.154222	0.127966	0.174957	0.189915	0.200897	0.498613	0.533092	0.523172	0.707071	0.728707	0.836091	0.817498	0.819988	0.920213	0.914604	0.915733
chr4	57299485	57302203	2719	*	Ptpn3	0.0148076	0.0190204	0.0306801	0.0147257	0.015324	0.0234375	0.0186757	0.0199715	0.0217549	0.221952	0.190987	0.252705	0.344418	0.487923	0.42598	0.408956	0.451691	0.896104	0.909091	0.911319
chr17	66448061	66450736	2676	*	Mtcl1	0.0328431	0.0230672	0.035105	0.0366091	0.0344391	0.0340199	0.0398831	0.0418711	0.0569244	0.104827	0.089902	0.102452	0.194079	0.257382	0.269189	0.276524	0.274266	0.810133	0.807583	0.737235
chr13	69738161	69741083	2923	*	Ube2ql1	0.0390841	0.0446768	0.0431731	0.0369177	0.0477088	0.061717	0.0498928	0.0676245	0.0666376	0.122081	0.101342	0.123601	0.310513	0.193729	0.262139	0.239837	0.259437	0.892442	0.896002	0.870115
chr7	37768636	37773913	5278	*	Zfp536	0.0604416	0.0532019	0.0541354	0.0661811	0.075859	0.0899232	0.09404	0.107077	0.114679	0.390116	0.390486	0.437935	0.72175	0.758448	0.821	0.810777	0.81896	0.878077	0.838942	0.831274
chr3	154327250	154334232	6983	*	AI606473	0.0508067	0.0536307	0.055083	0.0601128	0.0528376	0.0556338	0.0673539	0.0766372	0.0749269	0.276476	0.252504	0.317638	0.324531	0.396732	0.410781	0.428363	0.397948	0.786819	0.766212	0.805402
chr3	129212631	129219354	6724	*	Pitx2	0.0630956	0.0699374	0.0611378	0.065321	0.0557011	0.0965991	0.0922006	0.083407	0.0964417	0.132908	0.139707	0.120214	0.314248	0.298641	0.359473	0.387388	0.384742	0.785527	0.798653	0.800522
chr18	13969913	13973528	3616	*	Zfp521	0.014124	0.0156792	0.0173913	0.0147452	0.0180943	0.024653	0.0268987	0.0219593	0.0261021	0.0837653	0.100436	0.122343	0.137863	0.200101	0.138449	0.106224	0.151848	0.815517	0.825843	0.855215
chr11	12035916	12038364	2449	*	Grb10	0.0633039	0.0674879	0.0653038	0.0729358	0.0576808	0.097173	0.0925748	0.0984926	0.0902624	0.279104	0.283289	0.30798	0.769585	0.753165	0.785585	0.79524	0.791723	0.889474	0.935154	0.923225
chr10	45485271	45487213	1943	*	Lin28b	0.0262599	0.0356524	0.0370287	0.0403871	0.0473672	0.0483183	0.0604349	0.0813565	0.0597791	0.20101	0.212001	0.223939	0.64752	0.713718	0.822476	0.816862	0.86747	0.942664	0.920561	0.9141
chr6	99691832	99693793	1962	*	Gpr27	0.0512903	0.051171	0.0498679	0.0502312	0.0461693	0.0495287	0.0631023	0.0568216	0.0557865	0.103372	0.0868491	0.111262	0.203306	0.295054	0.383528	0.381449	0.363518	0.853488	0.825397	0.836711
chr14	29720258	29723429	3172	*	Cacna2d3	0.0540482	0.0530012	0.057957	0.0628839	0.0669832	0.0700187	0.0676867	0.0993248	0.0857448	0.268588	0.206255	0.31476	0.625568	0.601486	0.682548	0.681557	0.623532	0.911023	0.881684	0.894344
chr9	91377392	91384522	7131	*	Zic4	0.0875282	0.0974079	0.103684	0.0906239	0.088936	0.109518	0.110143	0.112385	0.126529	0.261298	0.267889	0.330598	0.664273	0.617647	0.674785	0.692366	0.699996	0.846765	0.847701	0.855081
chr1	167000291	167002825	2535	*	Fam78b	0.0268684	0.0358441	0.0308608	0.0323471	0.045152	0.038146	0.0608086	0.0636675	0.0656836	0.233583	0.228703	0.273372	0.798165	0.826531	0.867546	0.852534	0.830152	0.90938	0.906404	0.897909
chr12	109052224	109054077	1854	*	Begain	0.0882317	0.120522	0.0878687	0.0899832	0.0893948	0.119218	0.102686	0.0849671	0.0723008	0.223784	0.221546	0.226075	0.469999	0.470994	0.657644	0.593013	0.610284	0.951368	0.934664	0.919765
chr14	79767810	79772117	4308	*	Gm9748	0.141217	0.134747	0.139295	0.150508	0.15512	0.178968	0.190779	0.220327	0.207148	0.455001	0.423618	0.470525	0.605919	0.670117	0.726967	0.757435	0.741841	0.886431	0.851768	0.876071
chr15	25411887	25416183	4297	*	Gm5468	0.0324978	0.0417048	0.0578963	0.0486896	0.0401096	0.066926	0.0439957	0.0655067	0.0606855	0.357944	0.335684	0.397633	0.782982	0.760216	0.820321	0.823847	0.839985	0.877013	0.902695	0.886407
chr1	190168527	190175684	7158	*	Prox1	0.0711397	0.0771081	0.0636496	0.0802128	0.0768594	0.0994115	0.101434	0.146691	0.164253	0.445501	0.432121	0.458385	0.649868	0.767558	0.766334	0.785244	0.774626	0.850588	0.880903	0.84453
chr3	68493241	68496014	2774	*	Schip1	0.0423414	0.034033	0.0331042	0.0402248	0.0378336	0.0495679	0.0458545	0.0395683	0.0464581	0.111594	0.09658	0.093527	0.310954	0.360811	0.422779	0.413322	0.421692	0.858841	0.891437	0.907621
chr3	18053384	18056209	2826	*	Bhlhe22	0.0377301	0.0384327	0.0336339	0.0514356	0.0465637	0.0534162	0.0531698	0.0794131	0.0916955	0.266494	0.237154	0.307442	0.58885	0.609231	0.710795	0.741209	0.712773	0.884342	0.904	0.905072
chr18	16806811	16810047	3237	*	Cdh2	0.0520411	0.0615493	0.0721861	0.0814664	0.0664407	0.0957309	0.099243	0.120581	0.177063	0.425424	0.449079	0.444925	0.818488	0.807151	0.866908	0.849655	0.826368	0.890555	0.912804	0.912152
chr8	44934164	44939008	4845	*	Fat1	0.0453945	0.0458403	0.0504043	0.0714096	0.063105	0.0791276	0.0818989	0.108537	0.123655	0.414676	0.420018	0.449889	0.625531	0.672834	0.752511	0.724476	0.763521	0.884697	0.862132	0.861861
chr12	33955456	33959105	3650	*	Twist1	0.0431937	0.0440141	0.0545379	0.055895	0.0418032	0.0411452	0.0526782	0.0769191	0.0934911	0.323974	0.31622	0.366327	0.712589	0.714556	0.715169	0.751345	0.717609	0.869432	0.843411	0.857875
chr14	11551647	11556952	5306	*	Ptprg	0.0649842	0.0555701	0.0744726	0.0834237	0.0725798	0.0783549	0.108264	0.130623	0.149447	0.445934	0.393455	0.510089	0.764415	0.811526	0.794528	0.806823	0.821023	0.881344	0.84455	0.893144
chr11	114064634	114067662	3029	*	Sdk2	0.0570592	0.0736941	0.0522982	0.0628003	0.0586637	0.0593017	0.0895156	0.0707673	0.0844137	0.367901	0.385153	0.404077	0.740586	0.759037	0.814071	0.829046	0.80264	0.906992	0.899868	0.859137
chr14	46385572	46390993	5422	*	Bmp4	0.0681703	0.0681082	0.0591797	0.0780347	0.0695068	0.080417	0.101717	0.118269	0.124029	0.376918	0.387984	0.406117	0.701923	0.702946	0.734226	0.744009	0.754251	0.839465	0.876805	0.864039
chr5	111416456	111420699	4244	*	Mn1	0.129052	0.197357	0.190563	0.104316	0.219712	0.116993	0.112884	0.119067	0.124417	0.110247	0.132349	0.105989	0.252772	0.260532	0.244655	0.250541	0.25048	0.715867	0.736183	0.745853
chr4	22486862	22492359	5498	*	Gm30731	0.0601241	0.0667491	0.0622699	0.071294	0.0610881	0.0880041	0.0730457	0.0873229	0.0802548	0.19209	0.171374	0.193232	0.365241	0.396884	0.452252	0.480928	0.474242	0.792857	0.785995	0.785766
chr12	46817439	46820202	2764	*	Nova1	0.0526073	0.0516206	0.0416333	0.0423604	0.0514051	0.0501534	0.0618237	0.094229	0.0821918	0.405249	0.411176	0.448614	0.845411	0.792363	0.850063	0.841234	0.878729	0.93097	0.920098	0.911409
chr14	34818775	34821679	2905	*	Grid1	0.054352	0.0561367	0.0463256	0.0645237	0.0444538	0.0755952	0.068891	0.0749637	0.064804	0.141455	0.147198	0.173624	0.400463	0.278419	0.366081	0.365651	0.415081	0.859887	0.801003	0.799678
chr8	108703648	108705440	1793	*	Zfhx3	0.0180362	0.0208774	0.0262817	0.0203284	0.0130972	0.0142077	0.0199233	0.0264717	0.0311783	0.172546	0.135803	0.193858	0.609929	0.667683	0.78209	0.764567	0.79689	0.887324	0.918919	0.93662
chr13	15462497	15465388	2892	*	Gli3	0.0479106	0.0349788	0.0376417	0.0574451	0.0526444	0.0674542	0.060825	0.096265	0.129618	0.45538	0.402616	0.481812	0.80597	0.828851	0.870783	0.877855	0.855086	0.900322	0.902153	0.933248
chr6	94282204	94285427	3224	*	Magi1	0.0445359	0.0504724	0.0523151	0.0385615	0.0524194	0.0511078	0.0634126	0.0744336	0.0865888	0.36167	0.397173	0.398889	0.749347	0.766201	0.796648	0.786701	0.794324	0.895647	0.894939	0.904603
chr1	78215628	78218363	2736	*	Pax3	0.0477058	0.0452525	0.0644518	0.0662675	0.0625	0.0544786	0.0773174	0.0737688	0.0994314	0.229625	0.231437	0.261683	0.547758	0.550632	0.626025	0.607321	0.632163	0.881864	0.88189	0.920537
chr12	108273967	108276617	2651	*	Ccdc85c	0.0133219	0.010621	0.0114552	0.0187444	0.0237237	0.0223515	0.0244048	0.0353591	0.0514834	0.162884	0.155832	0.167859	0.390129	0.332663	0.43988	0.458571	0.423036	0.655109	0.667116	0.693573
chr4	84674003	84676435	2433	*	Bnc2	0.0286847	0.0391038	0.0424963	0.0373662	0.0331165	0.0494208	0.0575964	0.0951087	0.112853	0.374338	0.412886	0.492351	0.820128	0.753311	0.862764	0.852188	0.823872	0.909502	0.930137	0.92328
chr18	7000992	7006267	5276	*	Mkx	0.059483	0.0465244	0.0547787	0.0626211	0.0484966	0.0869501	0.0762792	0.0716978	0.0759459	0.247321	0.200288	0.272011	0.216724	0.227768	0.259059	0.253512	0.268925	0.845697	0.824602	0.833959
chr13	48260349	48263317	2969	*	Id4	0.0479089	0.0452086	0.0495495	0.0727037	0.0520857	0.0672104	0.0836941	0.130527	0.091763	0.403965	0.380378	0.43443	0.814208	0.807357	0.853797	0.893525	0.852792	0.91516	0.900362	0.910397
chr5	132540210	132544850	4641	*	Auts2	0.0393592	0.0330122	0.0501943	0.0520543	0.049576	0.0715098	0.0743555	0.10242	0.108145	0.442165	0.412958	0.506309	0.754144	0.757996	0.789603	0.774667	0.785899	0.883171	0.870656	0.88261
chr11	33199742	33204551	4810	*	Tlx3	0.0558344	0.0614035	0.0675136	0.0653712	0.0781935	0.0733329	0.0821622	0.0831663	0.0794967	0.142352	0.137751	0.154194	0.318113	0.368867	0.372994	0.35751	0.382271	0.64215	0.655107	0.662875
chr11	66524948	66527282	2335	*	Shisa6	0.0668862	0.0666623	0.0713598	0.110485	0.0750061	0.100367	0.115491	0.156658	0.201054	0.60115	0.595825	0.66176	0.834193	0.891986	0.879793	0.89873	0.883098	0.935264	0.921933	0.92948
chr15	30172190	30174122	1933	*	Ctnnd2	0.0332108	0.0312986	0.0333094	0.0468319	0.0469274	0.0331303	0.0620768	0.076095	0.0790362	0.18986	0.220604	0.239955	0.591184	0.70596	0.77773	0.754107	0.769718	0.916084	0.906237	0.926829
chr9	111311258	111312989	1732	*	Trank1	0.103007	0.110883	0.086766	0.126406	0.12914	0.126427	0.138593	0.149103	0.182946	0.33244	0.319237	0.325155	0.578947	0.502879	0.699874	0.709148	0.680636	0.922395	0.927152	0.916986
chr15	87623578	87625985	2408	*	Fam19a5	0.0459982	0.0606603	0.0483781	0.0942662	0.0895349	0.102491	0.156359	0.230977	0.209248	0.77281	0.761438	0.772526	0.917706	0.927835	0.952708	0.929227	0.946126	0.958955	0.942748	0.96361
chr18	59174618	59176865	2248	*	Chsy3	0.0331479	0.0348811	0.0332145	0.0581076	0.0426707	0.0361608	0.0540207	0.0708033	0.0795572	0.371811	0.422911	0.423309	0.624352	0.670719	0.770722	0.766455	0.758207	0.935154	0.919605	0.912621
chr15	39942643	39944695	2053	*	Lrp12	0.0154472	0.0121474	0.0156112	0.0126641	0.0169974	0.02251	0.0199	0.0281458	0.0272747	0.244454	0.226428	0.299382	0.717472	0.54811	0.754678	0.765746	0.793705	0.942675	0.86514	0.877953
chr2	74704470	74706194	1725	*	Hoxd8	0.0258959	0.0241506	0.025877	0.0221698	0.0294602	0.044741	0.024028	0.0529537	0.0366562	0.0835726	0.080159	0.108011	0.365381	0.336585	0.342211	0.348354	0.314909	0.886503	0.847561	0.863747
chr6	94699047	94701469	2423	*	Lrig1	0.0219372	0.0304582	0.0292887	0.0257511	0.0402597	0.0240776	0.0177944	0.0286705	0.0343103	0.111814	0.11393	0.111542	0.0857378	0.0844185	0.0839479	0.125132	0.0853305	0.781843	0.788194	0.819498
chr7	96209159	96214038	4880	*	Tenm4	0.0587408	0.0638154	0.0776635	0.0746193	0.0682013	0.0848665	0.0801129	0.128223	0.157094	0.472224	0.466419	0.530638	0.686869	0.695214	0.756074	0.750298	0.740162	0.869254	0.839933	0.853639
chr5	147724095	147727750	3656	*	Flt1	0.0646998	0.0599718	0.0676227	0.0638608	0.0705164	0.0826934	0.0917863	0.114908	0.124379	0.444398	0.468231	0.46853	0.359442	0.385175	0.508061	0.489969	0.479991	0.893333	0.871959	0.893051
chr18	45558097	45561300	3204	*	Kcnn2	0.0500861	0.0572537	0.0687551	0.0703861	0.073698	0.0818352	0.0985781	0.157298	0.1928	0.517156	0.505032	0.524873	0.827434	0.790754	0.865226	0.87401	0.849603	0.911374	0.925287	0.901639
chr14	84444145	84448835	4691	*	Pcdh17	0.117005	0.129486	0.113147	0.153275	0.1427	0.150854	0.172581	0.193919	0.206512	0.469047	0.43843	0.497589	0.696933	0.779599	0.809723	0.812609	0.819372	0.905095	0.893738	0.898012
chr5	22343668	22345737	2070	*	Reln	0.0478117	0.0462451	0.0478068	0.0631027	0.0488654	0.0622761	0.068306	0.0949782	0.0777208	0.129734	0.124117	0.145872	0.327399	0.27139	0.315143	0.309224	0.366277	0.812144	0.818662	0.834328
chr4	124656385	124660195	3811	*	Pou3f1	0.0556141	0.0592523	0.0536875	0.0531663	0.0573286	0.0568303	0.0569611	0.0730001	0.0661288	0.120806	0.110594	0.128847	0.160109	0.150036	0.185487	0.184998	0.186659	0.661684	0.587936	0.618003
chr6	28831851	28833840	1990	*	Lrrc4	0.0579764	0.0782568	0.0713772	0.0879447	0.112738	0.0575475	0.105529	0.072338	0.111802	0.161458	0.133926	0.140921	0.624365	0.794069	0.783712	0.820305	0.828553	0.93452	0.920699	0.918851
chr7	132315285	132317710	2426	*	Chst15	0.0143671	0.0209126	0.0203941	0.0210549	0.0268484	0.0267232	0.0308165	0.0386323	0.0316054	0.0661148	0.088277	0.0722774	0.135563	0.110565	0.148333	0.138596	0.138185	0.913522	0.903311	0.904762
chr8	73352315	73355217	2903	*	Large1	0.032837	0.0276403	0.0260332	0.0519625	0.0354336	0.0405186	0.0490083	0.0781433	0.0702741	0.282334	0.282972	0.344225	0.770492	0.768939	0.802116	0.812344	0.789201	0.88785	0.851799	0.870813
chr6	23244641	23251219	6579	*	Fezf1	0.0754129	0.0833797	0.0762086	0.0955646	0.105638	0.11056	0.119824	0.153249	0.156531	0.414475	0.380576	0.477098	0.702166	0.712551	0.757601	0.756033	0.75665	0.828897	0.832362	0.847783
chr8	80878579	80881102	2524	*	Gab1	0.0363908	0.0476741	0.0369173	0.0544905	0.0367978	0.0398841	0.0589751	0.0758827	0.0769094	0.189081	0.195199	0.178885	0.332553	0.409306	0.457727	0.494683	0.522565	0.875411	0.893092	0.867132
chr2	135658239	135660980	2742	*	Plcb4	0.0366137	0.0219219	0.0478069	0.028356	0.0234993	0.0335404	0.0311284	0.0843863	0.0714722	0.40057	0.392577	0.515404	0.759673	0.840336	0.848226	0.852995	0.836989	0.878664	0.901903	0.902237
chr2	179441402	179443916	2515	*	Cdh4	0.0500222	0.0489291	0.0481249	0.0763686	0.067842	0.105797	0.112163	0.156277	0.169734	0.676318	0.685626	0.672933	0.853801	0.883117	0.919203	0.929216	0.910099	0.937799	0.946099	0.949509
chr8	69880808	69883344	2537	*	Cilp2	0.298256	0.279588	0.266196	0.275426	0.304593	0.286412	0.317697	0.324292	0.317481	0.426897	0.378657	0.406569	0.534768	0.546314	0.631841	0.630221	0.642503	0.918312	0.920335	0.916499
chr15	93594658	93596736	2079	*	Prickle1	0.0183504	0.0239447	0.0174123	0.0182819	0.0193954	0.0165674	0.0276897	0.0376884	0.0408163	0.0995757	0.0968992	0.143596	0.256432	0.238077	0.258964	0.23475	0.290573	0.907692	0.92429	0.909091
chrX	60890671	60894611	3941	*	Sox3	0.444286	0.453593	0.465173	0.462316	0.501981	0.38872	0.512964	0.376093	0.404725	0.715421	0.713107	0.719107	0.903654	0.889465	0.90543	0.906746	0.9146	0.916968	0.960621	0.93072
chr9	15493036	15494541	1506	*	Smco4	0.0578347	0.0846919	0.0881263	0.0469676	0.0652309	0.0501095	0.0520378	0.0371449	0.053542	0.069188	0.0709265	0.0665997	0.207273	0.0663507	0.0594937	0.0653907	0.0611786	0.903974	0.92144	0.93
chr7	130263828	130266872	3045	*	Fgfr2	0.064546	0.0552564	0.0557655	0.0652758	0.0748445	0.0700175	0.0722365	0.0906844	0.100796	0.313156	0.348297	0.317579	0.357388	0.346392	0.441208	0.41235	0.381331	0.885387	0.890323	0.89974
chr2	74681447	74684021	2575	*	Hoxd11	0.0582086	0.0757034	0.0556143	0.0681841	0.0698347	0.100078	0.0811665	0.0837236	0.0987569	0.233529	0.212947	0.239097	0.598483	0.619955	0.693545	0.703708	0.673288	0.728943	0.840263	0.796519
chr18	76858218	76861171	2954	*	Skor2	0.124898	0.122423	0.120217	0.136255	0.121245	0.166759	0.156842	0.178401	0.16483	0.354146	0.375826	0.398069	0.474946	0.475452	0.57118	0.57763	0.553453	0.892562	0.883544	0.922625
chr15	101052605	101054497	1893	*	Fignl2	0.241857	0.257169	0.258231	0.2515	0.314426	0.279082	0.30488	0.213836	0.194095	0.41792	0.416634	0.435867	0.728097	0.767263	0.80398	0.806518	0.842895	0.920097	0.885768	0.922073
chr4	33923442	33925465	2024	*	Cnr1	0.0508602	0.0529086	0.0662438	0.0534807	0.0486322	0.0635312	0.0690516	0.0591065	0.0805829	0.155424	0.159395	0.185293	0.574124	0.464706	0.476918	0.481522	0.48944	0.917688	0.891344	0.890805
chr3	56182345	56184363	2019	*	Nbea	0.0531746	0.0581974	0.0591772	0.0686821	0.0551181	0.084558	0.0827654	0.12123	0.122906	0.450237	0.532986	0.556757	0.860606	0.877358	0.887869	0.878241	0.902184	0.931464	0.965591	0.90836
chr9	114562085	114564516	2432	*	Trim71	0.020413	0.0272956	0.0202872	0.0219257	0.0232535	0.0227861	0.0278274	0.0233184	0.0348011	0.0721365	0.0648718	0.0733645	0.22104	0.208244	0.252495	0.24488	0.248851	0.660053	0.643445	0.647414
chr9	86879221	86881408	2188	*	Snap91	0.064116	0.0568513	0.062391	0.0723183	0.0687411	0.0799902	0.0924256	0.115316	0.105675	0.181485	0.182631	0.188282	0.409994	0.363218	0.421616	0.414257	0.427882	0.887701	0.878788	0.896396
chr9	99868100	99873568	5469	*	Sox14	0.0778571	0.0835069	0.0877063	0.10208	0.0776644	0.100025	0.0964509	0.122755	0.139538	0.291809	0.298603	0.334443	0.319613	0.294208	0.313805	0.336182	0.330439	0.861446	0.875354	0.807916
chr15	72545661	72548698	3038	*	Kcnk9	0.107875	0.109803	0.109795	0.118035	0.142785	0.140361	0.163111	0.161416	0.172345	0.477765	0.434618	0.439487	0.698795	0.755424	0.785222	0.816506	0.767401	0.871394	0.9081	0.884248
chr2	106692996	106696085	3090	*	Mpped2	0.0323175	0.0515217	0.0276441	0.0459813	0.0305846	0.0492555	0.058535	0.0978664	0.0966199	0.38109	0.440454	0.444698	0.723214	0.786596	0.831729	0.832447	0.821409	0.887489	0.849467	0.861757
chr18	47366219	47371708	5490	*	Sema6a	0.0602617	0.0622029	0.0586831	0.0808924	0.0683471	0.0659484	0.0908493	0.118015	0.121291	0.393413	0.402859	0.38883	0.740369	0.687811	0.751251	0.770859	0.758526	0.849498	0.847393	0.84755
chr3	122728746	122731083	2338	*	Pde5a	0.0193079	0.0161142	0.0215909	0.02316	0.0154547	0.03236	0.0326733	0.0364899	0.0392578	0.130563	0.134038	0.139797	0.323413	0.273684	0.452162	0.483172	0.469354	0.837905	0.822784	0.862599
chr14	28504098	28507916	3819	*	Wnt5a	0.058234	0.0535053	0.0481418	0.0753645	0.0602269	0.0737247	0.0684146	0.0893178	0.110558	0.349328	0.350287	0.362412	0.658019	0.647592	0.743183	0.724912	0.737561	0.894256	0.880044	0.843787
chr10	119452745	119455898	3154	*	Grip1	0.0324673	0.0396053	0.0286327	0.0395138	0.0209554	0.0403438	0.0462442	0.0573012	0.0677043	0.177394	0.197356	0.172023	0.338422	0.311881	0.408186	0.477573	0.465438	0.892241	0.858025	0.849246
chr19	25608690	25611934	3245	*	Dmrt3	0.0384961	0.0415214	0.0366736	0.0369667	0.0339044	0.0516473	0.0462675	0.0498027	0.0713333	0.122817	0.107614	0.182977	0.343787	0.258467	0.333553	0.358552	0.317417	0.824592	0.784713	0.810811
chr5	81019370	81023012	3643	*	Adgrl3	0.0631717	0.113305	0.0493991	0.0775963	0.0829745	0.0805769	0.113033	0.157447	0.158406	0.54068	0.524163	0.533408	0.836652	0.805385	0.824634	0.845217	0.843696	0.866287	0.878271	0.894858

## Sheet: Table S2. old_TCM_vs_NAV
PeakID (cmd=annotatePeaks.pl TCM_old_vs_young_nav_DMR_comp.simple.bed mm10)	Chr	Start	End	Strand	length	nCG	meanMethy1	meanMethy2	diff.Methy	areaStat	Annotation	Detailed Annotation	Distance to TSS	Nearest PromoterID	Entrez ID	Nearest Unigene	Nearest Refseq	Nearest Ensembl	Gene Name	Gene Alias	Gene Description	Gene Type
1	chrX	60889777	60899627	+	9851	467	0.144283	0.450726	-0.306442	-6434.98	non-coding (NR_155290, exon 2 of 3)	non-coding (NR_155290, exon 2 of 3)	1049	NR_155290	102631518	Mm.421161	NR_155290		Gm38438	-	predicted gene, 38438	ncRNA
2	chrX	104199354	104202329	+	2976	240	0.077165	0.469883	-0.392718	-5620.25	5' UTR (NM_001077354, exon 1 of 5)	5' UTR (NM_001077354, exon 1 of 5)	276	NM_001077354	245555	Mm.381907	NM_001077354	ENSMUSG00000046449	Nexmif	A230051P11|C77370|C77386|KIDLIA|Xpn|mKIAA2022	neurite extension and migration factor	protein-coding
3	chrX	140598087	140601452	+	3366	273	0.0716834	0.436916	-0.365232	-5540.98	intron (NM_001077364, intron 1 of 3)	CpG	753	NM_001077364	14605	Mm.22216	NM_010286	ENSMUSG00000031431	Tsc22d3	DIP|Dsip1|Gilz|TSC-22R|Tilz3	TSC22 domain family, member 3	protein-coding
4	chr17	39842838	39849014	+	6177	601	0.234528	0.356188	-0.12166	-5504.85	non-coding (NR_046233, exon 1 of 1)	non-coding (NR_046233, exon 1 of 1)	2929	NR_046233	100861531		NR_046233		Rn45s	-	45S pre-ribosomal RNA	rRNA
5	chrX	48340672	48346084	+	5413	370	0.0598907	0.337698	-0.277807	-5265.68	intron (NM_178782, intron 2 of 14)	intron (NM_178782, intron 2 of 14)	2020	NM_178782	320376	Mm.210146	NM_178782	ENSMUSG00000036959	Bcorl1	6720425J07Rik|B930011H20Rik	BCL6 co-repressor-like 1	protein-coding
6	chrX	94120468	94124095	+	3628	235	0.0462834	0.430355	-0.384072	-5234.06	intron (NM_001358356, intron 1 of 8)	CpG	1126	NM_011768	22764	Mm.919	NM_011768	ENSMUSG00000079509	Zfx	Zfx5|Zfx5,6|Zfx6	zinc finger protein X-linked	protein-coding
7	chrX	71555232	71557596	+	2365	218	0.0546523	0.454406	-0.399754	-5205.96	intron (NM_001293623, intron 1 of 4)	CpG	497	NM_001293625	15354	Mm.336087	NM_008253	ENSMUSG00000015217	Hmgb3	Hmg2a|Hmg4	high mobility group box 3	protein-coding
8	chrX	133683711	133691969	+	8259	345	0.111684	0.448509	-0.336825	-5147.41	promoter-TSS (NR_153117)	promoter-TSS (NR_153117)	60	NR_153117	102632590	Mm.403836	NR_153117	ENSMUSG00000096978	Gm26851	-	predicted gene, 26851	ncRNA
9	chrX	102249729	102254255	+	4527	266	0.0615313	0.425824	-0.364292	-4994.1	promoter-TSS (NM_007709)	promoter-TSS (NM_007709)	-149	NM_007709	12705	Mm.2390	NM_007709	ENSMUSG00000051159	Cited1	AI316840|AU019144|Msg1	Cbp/p300-interacting transactivator with Glu/Asp-rich carboxy-terminal domain 1	protein-coding
10	chrX	48446011	48455672	+	9662	287	0.118085	0.485048	-0.366963	-4821.23	intron (NM_019680, intron 1 of 8)	B2_Mm2|SINE|B2	12291	NM_019680	56501	Mm.36808	NM_019680	ENSMUSG00000031103	Elf4	AV314029|BC042423|Gm9907|Mef	E74-like factor 4 (ets domain transcription factor)	protein-coding
11	chrX	99819099	99822036	+	2938	248	0.124222	0.465261	-0.341038	-4711.3	promoter-TSS (NM_001081283)	promoter-TSS (NM_001081283)	-502	NM_001081283	620592	Mm.388976	NM_001081283	ENSMUSG00000071719	Tmem28	EG620592|Fam155b|Tnen28	transmembrane protein 28	protein-coding
12	chrX	162759679	162761930	+	2252	186	0.0485763	0.495732	-0.447156	-4483.38	intron (NM_009031, intron 1 of 11)	CpG	432	NM_009031	245688	Mm.270186	NM_009031	ENSMUSG00000031353	Rbbp7	AA409861|AI173248|AU019541|BB114024|mRbAp46	retinoblastoma binding protein 7, chromatin remodeling factor	protein-coding
13	chrX	42148332	42153741	+	5410	261	0.0557833	0.410221	-0.354438	-4404.83	intron (NM_021465, intron 1 of 32)	intron (NM_021465, intron 1 of 32)	335	NM_021465	20843	Mm.290422	NM_021465	ENSMUSG00000025862	Stag2	9230105L23Rik|B230112I07Rik|SA-2|SAP2	stromal antigen 2	protein-coding
14	chrX	137117285	137124077	+	6793	301	0.106384	0.450016	-0.343632	-4348.35	promoter-TSS (NM_007957)	promoter-TSS (NM_007957)	-355	NM_007957	13984	Mm.8017	NM_007957	ENSMUSG00000023443	Esx1	Spx1	extraembryonic, spermatogenesis, homeobox 1	protein-coding
15	chrX	13070220	13073594	+	3375	237	0.0440802	0.380895	-0.336814	-4302.82	intron (NM_009481, intron 1 of 44)	CpG	409	NM_009481	22284	Mm.242646	NM_009481	ENSMUSG00000031010	Usp9x	5730589N07Rik|AA407302|AA407699|AL022658|AL022749|Dffrx|FAF-X|Fafl	ubiquitin specific peptidase 9, X chromosome	protein-coding
16	chrX	60403012	60405368	+	2357	197	0.0575566	0.422243	-0.364687	-4287.04	promoter-TSS (NM_001001798)	promoter-TSS (NM_001001798)	-185	NM_001037863	320940	Mm.490394	NM_001001798	ENSMUSG00000062949	Atp11c	A330005H02Rik|AI315324|Ig	ATPase, class VI, type 11C	protein-coding
17	chrX	36327541	36330718	+	3178	208	0.06309	0.442449	-0.379359	-4167.83	exon (NM_028894, exon 1 of 11)	exon (NM_028894, exon 1 of 11)	720	NM_028894	74365	Mm.327654	NM_028894	ENSMUSG00000016239	Lonrf3	4932412G04Rik|5730439E01Rik|A830039N02Rik|AU023707|Rnf127	LON peptidase N-terminal domain and ring finger 3	protein-coding
18	chrX	13845314	13847971	+	2658	190	0.0454028	0.406493	-0.36109	-3984.4	promoter-TSS (NM_001284504)	promoter-TSS (NM_001284504)	-86	NM_009806	12361	Mm.327591	NM_009806	ENSMUSG00000031012	Cask	DXPri1|DXRib1|LIN-2|Pals3|mLin-2	calcium/calmodulin-dependent serine protein kinase (MAGUK family)	protein-coding
19	chrX	159253754	159258581	+	4828	217	0.0589014	0.442425	-0.383523	-3777.93	exon (NM_148945, exon 1 of 22)	exon (NM_148945, exon 1 of 22)	385	NM_001346675	110651	Mm.328476	NM_148945	ENSMUSG00000031309	Rps6ka3	MAPKAPK-1b|MPK-9|Rsk2|S6K-alpha3|p90RSK3|pp90RSK2	ribosomal protein S6 kinase polypeptide 3	protein-coding
20	chrX	157490007	157492488	+	2482	169	0.0514026	0.429048	-0.377645	-3767.48	intron (NM_009214, intron 1 of 10)	intron (NM_009214, intron 1 of 10)	121	NM_001359185	20603	Mm.18652	NM_009214	ENSMUSG00000071708	Sms	AI427066|Gy|SPMSY|SpmST|gyro	spermine synthase	protein-coding
21	chrX	12076798	12081439	+	4642	409	0.0389759	0.163838	-0.124862	-3748.25	intron (NM_001168321, intron 1 of 13)	CpG	1435	NM_175045	71458	Mm.196328	NM_029510	ENSMUSG00000040363	Bcor	2900008C10Rik|5830466J11Rik|8430401K06Rik|BcorR|D930024N20Rik|mKIAA1575	BCL6 interacting corepressor	protein-coding
22	chrX	158041583	158044364	+	2782	189	0.0869666	0.427041	-0.340075	-3642.43	5' UTR (NM_177751, exon 1 of 22)	5' UTR (NM_177751, exon 1 of 22)	224	NM_001310719	245684	Mm.197074	NM_177751	ENSMUSG00000025658	Cnksr2	Cnk2|Ksr2	connector enhancer of kinase suppressor of Ras 2	protein-coding
23	chrX	20059309	20061388	+	2080	164	0.0615957	0.438978	-0.377382	-3553.01	exon (NM_021715, exon 1 of 2)	exon (NM_021715, exon 1 of 2)	778	NM_021715	60322	Mm.44827	NM_021715	ENSMUSG00000037347	Chst7	2600013M07Rik|C6ST-2|GST5|Gn6st-4|glcNAc6ST-4	carbohydrate (N-acetylglucosamino) sulfotransferase 7	protein-coding
24	chrX	77508868	77512247	+	3380	185	0.0460563	0.423218	-0.377161	-3533.06	promoter-TSS (NM_020601)	promoter-TSS (NM_020601)	-670	NM_020601	21372	Mm.258476	NM_020601	ENSMUSG00000025246	Tbl1x	5330429M20|Tbl1	transducin (beta)-like 1 X-linked	protein-coding
25	chrX	51204347	51206679	+	2333	165	0.0547571	0.460615	-0.405858	-3454.07	intron (NM_134163, intron 1 of 7)	CpG	477	NM_001310515	171170	Mm.295324	NM_134163	ENSMUSG00000036109	Mbnl3	A530038J18Rik|AI661274|CHCR|E430034C16Rik|MBLX|MBLX39|MBXL	muscleblind like splicing factor 3	protein-coding
26	chrX	7840669	7843430	+	2762	164	0.0502497	0.425996	-0.375746	-3446.56	promoter-TSS (NM_001290537)	promoter-TSS (NM_001290537)	-33	NM_001290537	54644	Mm.142827	NM_138604	ENSMUSG00000031154	Otud5	AA407879|AI553596|BB114028|DUBA|DXImx46e|Sfc7	OTU domain containing 5	protein-coding
27	chrX	141721242	141726561	+	5320	248	0.165001	0.475421	-0.31042	-3339.28	exon (NM_010572, exon 1 of 2)	exon (NM_010572, exon 1 of 2)	1316	NM_010572	16370	Mm.261591	NM_010572	ENSMUSG00000054667	Irs4	IRS-4	insulin receptor substrate 4	protein-coding
28	chrX	8892036	8894342	+	2307	174	0.0681697	0.386378	-0.318209	-3308.11	non-coding (NR_045448, exon 1 of 1)	non-coding (NR_045448, exon 1 of 1)	836	NR_045448	102941	Mm.41588	NM_175327	ENSMUSG00000052364	B630019K06Rik	AI843180	F-box and leucine-rich repeat protein 17 pseudogene	pseudo
29	chrX	169319163	169321106	+	1944	134	0.0827685	0.484508	-0.401739	-3235.21	promoter-TSS (NM_001361166)	promoter-TSS (NM_001361166)	238	NM_001331050	15159	Mm.284033	NM_008222	ENSMUSG00000031352	Hccs	-	holocytochrome c synthetase	protein-coding
30	chrX	99134628	99138168	+	3541	169	0.0803753	0.478187	-0.397811	-3172.91	5' UTR (NM_010110, exon 1 of 5)	5' UTR (NM_010110, exon 1 of 5)	337	NM_010110	13641	Mm.3374	NM_010110	ENSMUSG00000031217	Efnb1	Cek5-L|EFL-3|Elk-L|Epl2|Eplg2|LERK-2|Lerk2|Stra1	ephrin B1	protein-coding
31	chrX	151800748	151804931	+	4184	178	0.0471051	0.445108	-0.398003	-3161.98	promoter-TSS (NM_021523)	promoter-TSS (NM_021523)	-443	NM_021523	59026	Mm.27372	NM_021523	ENSMUSG00000025261	Huwe1	5430439H10Rik|AU041296|Arf-bp1|C430014N20Rik|C80292|Gm1718|Ib772|LASU1|Mule|Ureb1	HECT, UBA and WWE domain containing 1	protein-coding
32	chrX	7570691	7575107	+	4417	190	0.161423	0.524779	-0.363356	-3149.34	promoter-TSS (NR_029473)	promoter-TSS (NR_029473)	-701	NR_029473	78185	Mm.160055	NR_029473	ENSMUSG00000039545	Flicr	4930524L23Rik|Ppp1r3fos	Foxp3 regulating long intergenic noncoding RNA	ncRNA
33	chrX	98936365	98938991	+	2627	145	0.0515259	0.467376	-0.415851	-3137.96	promoter-TSS (NM_207633)	promoter-TSS (NM_207633)	-103	NM_207633	77929	Mm.212290	NM_207633	ENSMUSG00000047694	Yipf6	A430107J06Rik	Yip1 domain family, member 6	protein-coding
34	chrX	168672230	168674905	+	2676	145	0.0483654	0.476377	-0.428012	-3136.69	intron (NM_010832, intron 1 of 11)	CpG	335	NM_010832	17692	Mm.24248	NM_010832	ENSMUSG00000031358	Msl3	AU018931|Msl31|Msl3l1	MSL complex subunit 3	protein-coding
35	chrX	68677863	68679887	+	2025	156	0.0374524	0.384688	-0.347235	-3096.67	promoter-TSS (NR_033481)	promoter-TSS (NR_033481)	334	NM_001290424	14265	Mm.3451	NM_008031	ENSMUSG00000000838	Fmr1	FMRP|Fmr-1	fragile X mental retardation syndrome 1	protein-coding
36	chrX	163908070	163910346	+	2277	162	0.0576725	0.406665	-0.348992	-3068.96	5' UTR (NM_026887, exon 1 of 5)	5' UTR (NM_026887, exon 1 of 5)	191	NM_001290379	108012	Mm.426783	NM_026887	ENSMUSG00000031367	Ap1s2	1500012A13Rik|AI853648|EST1	adaptor-related protein complex 1, sigma 2 subunit	protein-coding
37	chrX	93287447	93292825	+	5379	207	0.0817439	0.37385	-0.292106	-2954.55	intron (NM_007492, intron 2 of 4)	intron (NM_007492, intron 2 of 4)	3629	NM_001305940	11878	Mm.275547	NM_007492	ENSMUSG00000035277	Arx	Arx1	aristaless related homeobox	protein-coding
38	chrX	159414091	159416157	+	2067	162	0.074769	0.401944	-0.327175	-2934.51	intron (NM_001359317, intron 1 of 13)	CpG	552	NM_001359315	78283	Mm.160079	NM_001081124	ENSMUSG00000041020	Map7d2	1600028E09Rik|2900002G04Rik|5330432J06Rik|C030036K04Rik|Mtap7d2	MAP7 domain containing 2	protein-coding
39	chrX	60546737	60548636	+	1900	149	0.0853121	0.430894	-0.345581	-2932.67	promoter-TSS (NM_001271548)	promoter-TSS (NM_001271548)	-322	NM_001271548	279618	Mm.296522	NM_001271548		Gm715	-	predicted gene 715	protein-coding
40	chrX	51016359	51019930	+	3572	167	0.102747	0.489438	-0.38669	-2925.93	promoter-TSS (NM_172413)	promoter-TSS (NM_172413)	-126	NM_172413	72065	Mm.43152	NM_172413	ENSMUSG00000050029	Rap2c	2010200P20Rik|AI194294|AL022976	RAP2C, member of RAS oncogene family	protein-coding
41	chrX	112600042	112602492	+	2451	172	0.0809808	0.379432	-0.298451	-2876.93	intron (NM_177747, intron 1 of 8)	CpG	741	NM_177747	245595	Mm.259846	NM_177747	ENSMUSG00000025529	Zfp711	2810409C01Rik|A230078I01Rik|Znf711	zinc finger protein 711	protein-coding
42	chrX	153497219	153499072	+	1854	126	0.0536227	0.486113	-0.43249	-2849.23	promoter-TSS (NM_018798)	promoter-TSS (NM_018798)	-87	NM_018798	54609	Mm.430772	NM_018798	ENSMUSG00000050148	Ubqln2	Chap1|Dsk2|HRIHFB2157|Plic-2|Plic2	ubiquilin 2	protein-coding
43	chrX	85573122	85574902	+	1781	115	0.0422174	0.481168	-0.438951	-2837.64	promoter-TSS (NM_025729)	promoter-TSS (NM_025729)	-10	NM_001358447	66724	Mm.119646	NM_025729	ENSMUSG00000035476	Tab3	4921526G09Rik|Map3k7ip3|mKIAA4135	TGF-beta activated kinase 1/MAP3K7 binding protein 3	protein-coding
44	chrX	9199466	9203497	+	4032	152	0.102122	0.449387	-0.347266	-2818.96	intron (NM_173414, intron 1 of 4)	intron (NM_173414, intron 1 of 4)	1508	NM_173414	236285	Mm.245119	NM_173414	ENSMUSG00000047344	Lancl3	6030463G20Rik	LanC lantibiotic synthetase component C-like 3 (bacterial)	protein-coding
45	chrX	105762781	105765923	+	3143	181	0.0858019	0.38267	-0.296868	-2797.48	promoter-TSS (NM_030614)	promoter-TSS (NM_030614)	-125	NM_030614	80903	Mm.154768	NM_030614	ENSMUSG00000031230	Fgf16	-	fibroblast growth factor 16	protein-coding
46	chrX	155621507	155626060	+	4554	211	0.106143	0.38712	-0.280977	-2785.82	promoter-TSS (NM_001093750)	promoter-TSS (NM_001093750)	-456	NM_001093750	211612	Mm.218811	NM_001093750	ENSMUSG00000041552	Ptchd1	9630036J22Rik|AI848149|Gm387	patched domain containing 1	protein-coding
47	chrX	142965327	142967629	+	2303	149	0.0702469	0.413555	-0.343308	-2782.8	exon (NM_019496, exon 1 of 6)	exon (NM_019496, exon 1 of 6)	250	NM_019496	56068	Mm.143724	NM_019496	ENSMUSG00000042225	Ammecr1	6230420G18Rik	Alport syndrome, mental retardation, midface hypoplasia and elliptocytosis chromosomal region gene 1	protein-coding
48	chrX	73964045	73968045	+	4001	173	0.0406667	0.400356	-0.359689	-2778.51	5' UTR (NM_008224, exon 1 of 26)	5' UTR (NM_008224, exon 1 of 26)	312	NM_008224	15161	Mm.491126	NM_008224	ENSMUSG00000031386	Hcfc1	AW060991|HCF|HCF1	host cell factor C1	protein-coding
49	chr8	108938904	108939657	+	754	63	0.267369	0.959389	-0.692021	-2753.39	intron (NM_007496, intron 7 of 9)	(CAGG)n|Simple_repeat|Simple_repeat	2420	NR_037295	100526511		NR_037295	ENSMUSG00000093241	Mir3108	mir-3108|mmu-mir-3108	microRNA 3108	ncRNA
50	chrX	140060749	140063288	+	2540	183	0.157199	0.469609	-0.31241	-2698.56	promoter-TSS (NM_177921)	promoter-TSS (NM_177921)	550	NM_001081668	279706	Mm.102590	NM_001081668	ENSMUSG00000072944	Nup62cl	Gm719	nucleoporin 62 C-terminal like	protein-coding
51	chrX	58028137	58034234	+	6098	253	0.144905	0.406686	-0.261782	-2686.86	exon (NM_009575, exon 1 of 3)	exon (NM_009575, exon 1 of 3)	557	NM_009575	22773	Mm.255890	NM_009575	ENSMUSG00000067860	Zic3	Bn|Ka	zinc finger protein of the cerebellum 3	protein-coding
52	chrX	151046740	151048167	+	1428	122	0.0821374	0.473424	-0.391287	-2650.99	5' UTR (NM_008001, exon 1 of 18)	5' UTR (NM_008001, exon 1 of 18)	283	NM_008001	14163	Mm.8142	NM_008001	ENSMUSG00000025265	Fgd1	ZFYVE3	FYVE, RhoGEF and PH domain containing 1	protein-coding
53	chrX	94724982	94725761	+	780	122	0.0759142	0.445238	-0.369324	-2650.3	exon (NM_001081473, exon 1 of 1)	exon (NM_001081473, exon 1 of 1)	802	NM_001081473	668166	Mm.426145	NM_001081473	ENSMUSG00000073062	Zxdb	Zxda	zinc finger, X-linked, duplicated B	protein-coding
54	chrX	7374962	7376727	+	1766	125	0.0759586	0.509214	-0.433255	-2647.44	promoter-TSS (NM_019461)	promoter-TSS (NM_019461)	-14	NM_019461	54651	Mm.483107	NM_019461	ENSMUSG00000046269	Usp27x	Sfc11|Usp27	ubiquitin specific peptidase 27, X chromosome	protein-coding
55	chrX	8073314	8075278	+	1965	128	0.0513895	0.424636	-0.373247	-2610	promoter-TSS (NM_001290716)	promoter-TSS (NM_001290716)	17	NM_001290716	20937	Mm.9244	NM_011514	ENSMUSG00000039231	Suv39h1	AI852103|AL022883|DXHXS7466e|H3-K9-HMTase 1|KMT1A|mIS6	suppressor of variegation 3-9 1	protein-coding
56	chrX	159987826	159988913	+	1088	112	0.0676917	0.456897	-0.389205	-2563.48	promoter-TSS (NM_001163085)	promoter-TSS (NM_001163085)	-64	NM_001163085	270672	Mm.386889	NM_001163085	ENSMUSG00000031303	Map3k15	BC031147|MEKK15	mitogen-activated protein kinase kinase kinase 15	protein-coding
57	chrX	51679698	51681996	+	2299	165	0.129435	0.436658	-0.307223	-2488.92	promoter-TSS (NM_015819)	promoter-TSS (NM_015819)	-370	NM_015819	50786	Mm.252561	NM_015819	ENSMUSG00000062184	Hs6st2	6OST2	heparan sulfate 6-O-sulfotransferase 2	protein-coding
58	chrX	140664379	140666094	+	1716	125	0.0655984	0.444196	-0.378597	-2485.63	5' UTR (NM_001358366, exon 1 of 10)	5' UTR (NM_001358366, exon 1 of 10)	280	NM_001358366	23947	Mm.131097	NM_011845	ENSMUSG00000000266	Mid2	FXY2|Trim1	midline 2	protein-coding
59	chrX	59566162	59568850	+	2689	148	0.0630678	0.395653	-0.332585	-2475.19	promoter-TSS (NM_001356335)	promoter-TSS (NM_001356335)	-158	NM_001356335	14168	Mm.7995	NM_010200	ENSMUSG00000031137	Fgf13	Fhf2	fibroblast growth factor 13	protein-coding
60	chrX	140276570	140280479	+	3910	161	0.0942756	0.406327	-0.312052	-2471.78	Intergenic	CpG	-32424	NR_037208	100499512		NR_037208	ENSMUSG00000093102	Mir3475	mir-3475|mmu-mir-3475	microRNA 3475	ncRNA
61	chr4	148951172	148953110	+	1939	148	0.52884	0.83284	-0.304	-2415.14	exon (NM_001159344, exon 21 of 21)	exon (NM_001159344, exon 21 of 21)	181	NR_154553	108168987	Mm.393596	NR_154553		Gm13205	AA408865	predicted gene 13205	ncRNA
62	chrX	105926034	105929664	+	3631	148	0.0749602	0.451802	-0.376842	-2412.04	intron (NM_009530, intron 1 of 34)	intron (NM_009530, intron 1 of 34)	1523	NM_009530	22589	Mm.10141	NM_009530	ENSMUSG00000031229	Atrx	4833408C14Rik|AI447451|ATR2|DXHXS6677E|HP1-BP38|Hp1bp2|Hp1bp38|MRXS3|RAD54L|Rad54|XH2|Xnp|ZNF-HX	ATRX, chromatin remodeler	protein-coding
63	chrX	139869826	139871944	+	2119	119	0.0951059	0.504761	-0.409656	-2410.97	intron (NM_001193309, intron 2 of 16)	(CACCC)n|Simple_repeat|Simple_repeat	769	NM_029413	75746	Mm.23269	NM_029413	ENSMUSG00000031434	Morc4	1600017G11Rik|5630401M14Rik|AA117449|Zcwcc2	microrchidia 4	protein-coding
64	chrX	101848826	101850659	+	1834	144	0.119142	0.432299	-0.313157	-2401.15	exon (NM_001163610, exon 1 of 8)	exon (NM_001163610, exon 1 of 8)	357	NM_001163610	100042480	Mm.232	NM_001163610	ENSMUSG00000079481	Nhsl2	1110062M06Rik|6430511F03|AI225852|AW488865|EG621083|Gm10456	NHS-like 2	protein-coding
65	chrX	59133009	59135446	+	2438	136	0.05713	0.405441	-0.348311	-2400.73	5' UTR (NM_010200, exon 1 of 5)	5' UTR (NM_010200, exon 1 of 5)	209	NM_010200	14168	Mm.7995	NM_010200	ENSMUSG00000031137	Fgf13	Fhf2	fibroblast growth factor 13	protein-coding
66	chrX	10716914	10719678	+	2765	146	0.0519369	0.400695	-0.348758	-2395.12	exon (NM_001166635, exon 2 of 2)	exon (NM_001166635, exon 2 of 2)	931	NM_001166635	68041	Mm.29429	NM_026524	ENSMUSG00000008035	Mid1ip1	3110038L01Rik|Mig12|S14R	Mid1 interacting protein 1 (gastrulation specific G12-like (zebrafish))	protein-coding
67	chrX	73672590	73674244	+	1655	134	0.118251	0.449248	-0.330997	-2391.9	5' UTR (NM_001142810, exon 1 of 13)	5' UTR (NM_001142810, exon 1 of 13)	284	NM_001142809	102857	Mm.274553	NM_133987	ENSMUSG00000019558	Slc6a8	AA589632|CRT|CRTR|CT1|CTR5|Creat	solute carrier family 6 (neurotransmitter transporter, creatine), member 8	protein-coding
68	chr17	12768885	12770119	+	1235	116	0.245277	0.603516	-0.35824	-2391.8	exon (NM_010515, exon 1 of 48)	exon (NM_010515, exon 1 of 48)	204	NM_010515	16004	Mm.26553	NM_010515	ENSMUSG00000023830	Igf2r	AI661837|CD222|CI-MPR|M6P/IGF2R|Mpr300	insulin-like growth factor 2 receptor	protein-coding
69	chrX	20424879	20426745	+	1867	137	0.0572452	0.389923	-0.332678	-2390.46	5' UTR (NM_001289684, exon 1 of 14)	5' UTR (NM_001289684, exon 1 of 14)	124	NM_001289684	382207	Mm.281517	NM_199317	ENSMUSG00000037315	Jade3	5730598B06|AI851988|AW544806|Phf16|mKIAA0215	jade family PHD finger 3	protein-coding
70	chrX	77794727	77797120	+	2394	116	0.0484456	0.459781	-0.411336	-2324.57	promoter-TSS (NM_016979)	promoter-TSS (NM_016979)	37	NM_016979	19108	Mm.290338	NM_016979	ENSMUSG00000035725	Prkx	PKX1|Pkare	protein kinase, X-linked	protein-coding
71	chr8	88627078	88628834	+	1757	139	0.57532	0.850642	-0.275322	-2316.82	intron (NM_027840, intron 3 of 3)	ID4|SINE|ID	8172	NM_027840	71607	Mm.270607	NM_027840	ENSMUSG00000031662	Snx20	9130017C17Rik	sorting nexin 20	protein-coding
72	chr7	143459007	143461637	+	2631	279	0.317179	0.480872	-0.163692	-2312.46	exon (NM_001161624, exon 2 of 4)	exon (NM_001161624, exon 2 of 4)	728	NM_009876	12577	Mm.168789	NM_009876	ENSMUSG00000037664	Cdkn1c	AL024410|CDKI|Kip2|p57(kip2)|p57Kip2	cyclin-dependent kinase inhibitor 1C (P57)	protein-coding
73	chrX	151520008	151522719	+	2712	137	0.0502636	0.416999	-0.366736	-2305.18	5' UTR (NM_177201, exon 1 of 19)	5' UTR (NM_177201, exon 1 of 19)	691	NM_001113354	320595	Mm.17156	NM_177201	ENSMUSG00000041229	Phf8	9830141C09Rik|mKIAA1111	PHD finger protein 8	protein-coding
74	chrX	144317493	144319556	+	2064	148	0.0947968	0.41936	-0.324563	-2299.23	intron (NR_037145, intron 1 of 26)	CpG	558	NM_026247	67574	Mm.249084	NM_026247	ENSMUSG00000041718	Alg13	2810046O15Rik|4833435D08Rik|Glt28d1|MDS031	asparagine-linked glycosylation 13	protein-coding
75	chrX	12759640	12763223	+	3584	169	0.0358911	0.295317	-0.259426	-2290.28	promoter-TSS (NR_045852)	promoter-TSS (NR_045852)	542	NM_012005	26896	Mm.17616	NM_012005	ENSMUSG00000064127	Med14	9930001L01Rik|AU041628|Crsp2|Gm641|ORF1|Trap170	mediator complex subunit 14	protein-coding
76	chrX	160993754	160996048	+	2295	129	0.049446	0.41163	-0.362184	-2282.74	promoter-TSS (NM_001024624)	promoter-TSS (NM_001024624)	-220	NM_001024624	382253	Mm.443717	NM_001024624	ENSMUSG00000031292	Cdkl5	BC038161|Stk9	cyclin-dependent kinase-like 5	protein-coding
77	chrX	163957435	163958973	+	1539	113	0.0423576	0.415263	-0.372905	-2256.85	intron (NM_178794, intron 1 of 4)	CpG	462	NM_009453	22184	Mm.426178	NM_009453	ENSMUSG00000031370	Zrsr2	35kDa|5031411E02Rik|A230052C13Rik|C77286|U2af1-rs2|URP	zinc finger (CCCH type), RNA binding motif and serine/arginine rich 2	protein-coding
78	chr6	52174993	52178107	+	3115	157	0.537652	0.838323	-0.300671	-2256.25	intron (NM_010452, intron 3 of 4)	intron (NM_010452, intron 3 of 4)	3669	NR_152256	100504154	Mm.440491	NR_152256	ENSMUSG00000087626	Gm15050	-	predicted gene 15050	ncRNA
79	chrX	159626168	159628907	+	2740	133	0.0530471	0.379087	-0.32604	-2250.19	5' UTR (NM_001135727, exon 1 of 18)	5' UTR (NM_001135727, exon 1 of 18)	265	NM_001135727	58194	Mm.286495	NM_021389	ENSMUSG00000040990	Sh3kbp1	1200007H22Rik|1700125L08Rik|5830464D22Rik|AI447724|Cin85|IN85|Ruk|Seta	SH3-domain kinase binding protein 1	protein-coding
80	chrX	71048654	71053060	+	4407	159	0.104566	0.449227	-0.344662	-2210.7	intron (NM_001081354, intron 1 of 6)	intron (NM_001081354, intron 1 of 6)	601	NM_001081354	333639	Mm.371730	NM_001081354	ENSMUSG00000059401	Mamld1	G630014P10Rik	mastermind-like domain containing 1	protein-coding
81	chrX	37190445	37192512	+	2068	121	0.0632023	0.426956	-0.363753	-2203.82	promoter-TSS (NM_019443)	promoter-TSS (NM_019443)	-240	NM_019443	54405	Mm.34869	NM_019443	ENSMUSG00000016427	Ndufa1	1810049F12Rik|MWFE	NADH dehydrogenase (ubiquinone) 1 alpha subcomplex, 1	protein-coding
82	chrX	134058978	134060426	+	1449	98	0.0465495	0.467162	-0.420613	-2200.48	intron (NM_001359054, intron 1 of 14)	intron (NM_001359054, intron 1 of 14)	526	NM_001359053	108062	Mm.67938	NM_133196	ENSMUSG00000031256	Cstf2	C630034J23Rik|Cstf64|mir-3112	cleavage stimulation factor, 3' pre-RNA subunit 2	protein-coding
83	chrX	52911714	52914074	+	2361	118	0.0436284	0.435928	-0.392299	-2197.21	intron (NM_001290546, intron 1 of 8)	intron (NM_001290546, intron 1 of 8)	680	NM_001290546	70998	Mm.26870	NM_027642	ENSMUSG00000025626	Phf6	2700007B13Rik|4931428F02Rik|mKIAA1823	PHD finger protein 6	protein-coding
84	chr2	174326629	174329173	+	2545	180	0.281667	0.528646	-0.246979	-2192.25	promoter-TSS (NR_003258)	promoter-TSS (NR_003258)	-13	NR_003258	14683	Mm.125770	NM_010309	ENSMUSG00000027523	Gnas	5530400H20Rik|A930027G11Rik|C130027O20Rik|GPSA|GSP|Galphas|Gnas1|Gnasxl|Gs-alpha|Gsa|Nesp|Nesp55|Nespl|Oed-Sml|Oedsml|P1|P2|P3|PHP1A|PHP1B|POH|SCG6	GNAS (guanine nucleotide binding protein, alpha stimulating) complex locus	protein-coding
85	chrX	36597630	36599479	+	1850	108	0.0586138	0.472393	-0.413779	-2178.06	exon (NM_016783, exon 1 of 3)	exon (NM_016783, exon 1 of 3)	361	NM_016783	53328	Mm.9052	NM_016783	ENSMUSG00000006373	Pgrmc1	AA415812|HPR6.6|PPMR|Vema|mPR	progesterone receptor membrane component 1	protein-coding
86	chrX	93293703	93299613	+	5911	198	0.103835	0.381833	-0.277998	-2172.9	intron (NM_007492, intron 4 of 4)	(GA)n|Simple_repeat|Simple_repeat	10151	NM_001305940	11878	Mm.275547	NM_007492	ENSMUSG00000035277	Arx	Arx1	aristaless related homeobox	protein-coding
88	chrX	162158418	162160640	+	2223	149	0.12703	0.418221	-0.291191	-2161.11	promoter-TSS (NM_001081052)	promoter-TSS (NM_001081052)	-88	NM_001290526	195727	Mm.336313	NM_001081052	ENSMUSG00000059493	Nhs	Gm389|Gm48|Nhs1|Xcat	NHS actin remodeling regulator	protein-coding
89	chrX	74084529	74086005	+	1477	118	0.041426	0.379562	-0.338136	-2161.1	intron (NM_010788, intron 1 of 3)	CpG	423	NM_010788	17257	Mm.131408	NM_010788	ENSMUSG00000031393	Mecp2	1500041B07Rik|D630021H01Rik|Mbd5|WBP10	methyl CpG binding protein 2	protein-coding
90	chrX	57052684	57054443	+	1760	105	0.0729723	0.43966	-0.366688	-2149.06	promoter-TSS (NM_029371)	promoter-TSS (NM_029371)	-7	NM_028242	72459	Mm.2152	NM_028242	ENSMUSG00000067873	Htatsf1	1600023H17Rik|2600017A12Rik|2700077B20Rik|TAT-SF1	HIV TAT specific factor 1	protein-coding
91	chrX	94233534	94236091	+	2558	149	0.0491655	0.322764	-0.273599	-2146.43	promoter-TSS (NM_153165)	promoter-TSS (NM_153165)	-118	NM_001039059	236904	Mm.115533	NM_153165	ENSMUSG00000043929	Klhl15	6330500C13Rik	kelch-like 15	protein-coding
92	chrX	167200945	167211319	+	10375	163	0.065424	0.493838	-0.428414	-2129.19	TTS (NM_021278)	TTS (NM_021278)	3086	NM_021278	19241	Mm.142729	NM_021278	ENSMUSG00000049775	Tmsb4x	Ptmb4|Tb4|Tbeta4	thymosin, beta 4, X chromosome	protein-coding
93	chrX	52611921	52614519	+	2599	127	0.0835074	0.46042	-0.376912	-2114.07	intron (NR_045367, intron 4 of 4)	intron (NR_045367, intron 4 of 4)	754	NM_016697	14734	Mm.22515	NM_016697	ENSMUSG00000055653	Gpc3	OCI-5	glypican 3	protein-coding
94	chrX	93831371	93832856	+	1486	89	0.062347	0.491441	-0.429094	-2107.02	promoter-TSS (NM_145630)	promoter-TSS (NM_145630)	-18	NM_145630	236900	Mm.12775	NM_145630	ENSMUSG00000035232	Pdk3	2610001M10Rik|AI035637	pyruvate dehydrogenase kinase, isoenzyme 3	protein-coding
95	chrX	157596954	157599318	+	2365	110	0.0624945	0.459677	-0.397183	-2085.99	intron (NM_172307, intron 1 of 10)	intron (NM_172307, intron 1 of 10)	579	NM_172307	270669	Mm.37577	NM_172307	ENSMUSG00000046873	Mbtps2	9630032G22Rik|AI662535	membrane-bound transcription factor peptidase, site 2	protein-coding
96	chrX	52162805	52165638	+	2834	158	0.125026	0.416194	-0.291168	-2040.29	intron (NM_008150, intron 1 of 8)	CpG	702	NM_008150	14735	Mm.1528	NM_008150	ENSMUSG00000031119	Gpc4	9530073D23Rik|AF311610|AI385680|AI661372|K-glypican	glypican 4	protein-coding
97	chrX	159532127	159533794	+	1668	109	0.071406	0.445804	-0.374398	-2036.02	intron (NM_001358942, intron 1 of 10)	CpG	292	NM_001033472	382252	Mm.296254	NM_001033472	ENSMUSG00000044150	Bclaf3	2310067E24Rik|A830080D01Rik|Gm1146	Bclaf1 and Thrap3 family member 3	protein-coding
98	chrX	56730855	56732427	+	1573	121	0.0790003	0.385883	-0.306883	-2035.62	promoter-TSS (NM_010211)	promoter-TSS (NM_010211)	-120	NM_010211	14199	Mm.3126	NM_010211	ENSMUSG00000023092	Fhl1	FHL-1|KyoT|RAM14-1|SLIM|SLIM-1	four and a half LIM domains 1	protein-coding
99	chrX	94540472	94542860	+	2389	134	0.0792298	0.427202	-0.347972	-2025.56	intron (NM_019791, intron 1 of 12)	CpG-15792	408	NM_019791	94275	Mm.27578	NM_019791	ENSMUSG00000025151	Maged1	2810433C11Rik|5430405L04Rik|DXBwg1492e|Dlixin|Dlxin-1|Dlxin1|MAGE-D1|NRAGE|mFLJ00163	melanoma antigen, family D, 1	protein-coding
100	chrX	101730989	101739096	+	8108	108	0.2092	0.814518	-0.605318	-2018.67	promoter-TSS (NM_009910)	promoter-TSS (NM_009910)	-895	NM_009910	12766	Mm.12876	NM_009910	ENSMUSG00000050232	Cxcr3	Cd183|Cmkar3	chemokine (C-X-C motif) receptor 3	protein-coding
101	chrX	20687086	20689382	+	2297	109	0.0490714	0.414304	-0.365233	-2006.82	promoter-TSS (NM_011049)	promoter-TSS (NM_011049)	-192	NM_011049	18555	Mm.102574	NM_011049	ENSMUSG00000031065	Cdk16	Crk5|Pctaire1|Pctk1	cyclin-dependent kinase 16	protein-coding
102	chrX	139609902	139611574	+	1673	105	0.0623814	0.387353	-0.324971	-2006.09	5' UTR (NM_023270, exon 1 of 7)	5' UTR (NM_023270, exon 1 of 7)	118	NM_023270	66889	Mm.27764	NM_023270	ENSMUSG00000031438	Rnf128	1300002C13Rik|AI987883|GRAIL|Greul1	ring finger protein 128	protein-coding
104	chrX	12086828	12090454	+	3627	281	0.0497018	0.146783	-0.0970808	-1997.14	intron (NM_001168321, intron 1 of 13)	CpG	-8088	NM_029510	71458	Mm.196328	NM_029510	ENSMUSG00000040363	Bcor	2900008C10Rik|5830466J11Rik|8430401K06Rik|BcorR|D930024N20Rik|mKIAA1575	BCL6 interacting corepressor	protein-coding
105	chrX	136740149	136742917	+	2769	118	0.0482846	0.455646	-0.407361	-1973.38	promoter-TSS (NM_019768)	promoter-TSS (NM_019768)	76	NM_019768	56397	Mm.27218	NM_019768	ENSMUSG00000031422	Morf4l2	2410017O14Rik|Mrgx|Sid393p|mKIAA0026	mortality factor 4 like 2	protein-coding
106	chrX	37047813	37050133	+	2321	122	0.0939723	0.440901	-0.346928	-1951.28	exon (NM_173779, exon 1 of 1)	exon (NM_173779, exon 1 of 1)	128	NM_173779	245381	Mm.123697	NM_173779	ENSMUSG00000044400	Sowahd	A630014H24Rik|Ankrd58	sosondowah ankyrin repeat domain family member D	protein-coding
107	chrX	94365263	94367806	+	2544	117	0.0755946	0.464202	-0.388607	-1951.21	promoter-TSS (NM_026673)	promoter-TSS (NM_026673)	-576	NM_026673	68316	Mm.379156	NM_026673	ENSMUSG00000079508	Apoo	0610008C08Rik|1110019O03Rik	apolipoprotein O	protein-coding
108	chrX	73715215	73719239	+	4025	124	0.0450467	0.427693	-0.382646	-1943.32	exon (NM_007435, exon 1 of 10)	exon (NM_007435, exon 1 of 10)	588	NM_001313698	27061	Mm.17	NM_012060	ENSMUSG00000002015	Bcap31	Bap31	B cell receptor associated protein 31	protein-coding
109	chr6	52202908	52205379	+	2472	155	0.754352	0.944008	-0.189655	-1914.09	exon (NM_010453, exon 1 of 2)	exon (NM_010453, exon 1 of 2)	444	NM_010453	15402	Mm.173	NM_010453	ENSMUSG00000038253	Hoxa5	Hox-1.3	homeobox A5	protein-coding
110	chrX	35887808	35892718	+	4911	132	0.0570715	0.373472	-0.316401	-1898.38	intron (NM_001009947, intron 1 of 52)	intron (NM_001009947, intron 1 of 52)	1431	NM_001009947	75974	Mm.32873	NM_177745	ENSMUSG00000031093	Dock11	5033414A21Rik|8030476J24|Zizimin2|sph238	dedicator of cytokinesis 11	protein-coding
111	chrX	103979908	103981870	+	1963	98	0.0442598	0.44014	-0.39588	-1897.37	intron (NM_001358205, intron 1 of 4)	CpG	396	NM_001358205	19820	Mm.427762	NM_011276	ENSMUSG00000056537	Rlim	AL022832|AW743871|Ha1r|Rlim1|Rnf12	ring finger protein, LIM domain interacting	protein-coding
112	chrX	73227959	73229418	+	1460	94	0.0304256	0.398847	-0.368422	-1883.42	exon (NM_007978, exon 1 of 1)	exon (NM_007978, exon 1 of 1)	382	NM_007978	14070	Mm.165807	NM_007978	ENSMUSG00000078317	F8a	AI852759|DXUcsf1|F8a1	factor 8-associated gene A	protein-coding
113	chrX	36873929	36875704	+	1776	115	0.060797	0.366976	-0.306179	-1860.31	intron (NM_019668, intron 2 of 5)	CpG-15640	521	NM_019668	22209	Mm.395649	NM_019668	ENSMUSG00000016308	Ube2a	HHR6A|HR6A|Mhr6a	ubiquitin-conjugating enzyme E2A	protein-coding
114	chrX	20920307	20922146	+	1840	101	0.0552761	0.395092	-0.339816	-1859.15	promoter-TSS (NM_013680)	promoter-TSS (NM_013680)	-308	NM_013680	20964	Mm.439844	NM_013680	ENSMUSG00000037217	Syn1	Syn-1|Syn1-S	synapsin I	protein-coding
115	chrX	151343509	151345779	+	2271	105	0.0677933	0.420318	-0.352524	-1853.54	exon (NM_198105, exon 1 of 16)	exon (NM_198105, exon 1 of 16)	421	NM_198105	207375	Mm.391339	NM_198105	ENSMUSG00000025262	Fam120c	D930001I21Rik|ORF34	family with sequence similarity 120, member C	protein-coding
116	chr2	174283299	174287997	+	4699	222	0.398696	0.603877	-0.205182	-1848.05	intron (NM_022000, intron 2 of 12)	intron (NM_022000, intron 2 of 12)	1328	NM_022000	14683	Mm.125770	NM_010309	ENSMUSG00000027523	Gnas	5530400H20Rik|A930027G11Rik|C130027O20Rik|GPSA|GSP|Galphas|Gnas1|Gnasxl|Gs-alpha|Gsa|Nesp|Nesp55|Nespl|Oed-Sml|Oedsml|P1|P2|P3|PHP1A|PHP1B|POH|SCG6	GNAS (guanine nucleotide binding protein, alpha stimulating) complex locus	protein-coding
117	chrX	160135715	160138711	+	2997	111	0.0452848	0.441129	-0.395844	-1847.16	intron (NM_008810, intron 1 of 10)	intron (NM_008810, intron 1 of 10)	1217	NM_008810	18597	Mm.34775	NM_008810	ENSMUSG00000031299	Pdha1	Pdha-1	pyruvate dehydrogenase E1 alpha 1	protein-coding
118	chrX	36795156	36798010	+	2855	112	0.180092	0.516402	-0.33631	-1845.24	intron (NM_007451, intron 1 of 3)	intron (NM_007451, intron 1 of 3)	986	NM_007451	11740	Mm.371544	NM_007451	ENSMUSG00000016319	Slc25a5	Ant2	solute carrier family 25 (mitochondrial carrier, adenine nucleotide translocator), member 5	protein-coding
119	chrX	152143893	152145582	+	1690	128	0.0712307	0.325764	-0.254533	-1841.14	exon (NM_001114664, exon 1 of 15)	exon (NM_001114664, exon 1 of 15)	469	NM_001114664	245666	Mm.33027	NM_001005475	ENSMUSG00000041115	Iqsec2	Brag1	IQ motif and Sec7 domain 2	protein-coding
120	chrX	7877742	7881376	+	3635	125	0.103602	0.435449	-0.331847	-1840.01	intron (NM_138606, intron 2 of 5)	intron (NM_138606, intron 2 of 5)	1253	NM_138606	18715	Mm.347478	NM_138606	ENSMUSG00000031155	Pim2	DXCch3|Pim-2	proviral integration site 2	protein-coding
121	chrX	41909920	41912278	+	2359	120	0.0536172	0.391694	-0.338077	-1832.83	intron (NM_001033422, intron 1 of 38)	CpG	802	NM_001033422	331401	Mm.259498	NM_001033422	ENSMUSG00000037475	Thoc2	6330441O12Rik|D130005M13Rik|Gm1139|Gm1793|Tho2	THO complex 2	protein-coding
122	chrX	129748878	129751071	+	2194	98	0.0774871	0.430831	-0.353344	-1803.3	5' UTR (NM_172493, exon 1 of 27)	5' UTR (NM_172493, exon 1 of 27)	232	NM_172493	54004	Mm.10763	NM_017398	ENSMUSG00000034480	Diaph2	Dia3|Diap2|Drf2|E430022I22Rik	diaphanous related formin 2	protein-coding
123	chrX	103164998	103165626	+	629	84	0.0713954	0.445225	-0.373829	-1788.26	Intergenic	CpG	21352	NM_008671	17954	Mm.388694	NM_008671	ENSMUSG00000082229	Nap1l2	Bpx	nucleosome assembly protein 1-like 2	protein-coding
124	chrX	48033428	48035695	+	2268	102	0.138239	0.515053	-0.376814	-1784.9	5' UTR (NM_013912, exon 1 of 3)	5' UTR (NM_013912, exon 1 of 3)	292	NM_013912	30878	Mm.29262	NM_013912	ENSMUSG00000037010	Apln	6030430G11Rik|Apel	apelin	protein-coding
125	chrX	73786113	73788205	+	2093	100	0.0526664	0.433205	-0.380539	-1784.7	promoter-TSS (NM_008323)	promoter-TSS (NM_008323)	136	NM_009279	20832	Mm.831	NM_009279	ENSMUSG00000002014	Ssr4	AW743063|C78062|SSR-delta|TRAP-delta|Trap	signal sequence receptor, delta	protein-coding
126	chrX	7318238	7319915	+	1678	98	0.0582607	0.392912	-0.334652	-1762.82	intron (NM_001243762, intron 1 of 13)	CpG	282	NM_001243762	12728	Mm.486257	NM_016691	ENSMUSG00000004317	Clcn5	5430408K11Rik|ClC-5|Clc4-1|Clc5|Clcn4-1|D930009B12Rik|DXImx42e|Sfc13|T25545	chloride channel, voltage-sensitive 5	protein-coding
127	chrX	166238673	166240530	+	1858	95	0.112806	0.492373	-0.379567	-1762.68	intron (NM_001177961, intron 1 of 6)	intron (NM_001177961, intron 1 of 6)	658	NM_001177962	14758	Mm.222320	NM_023122	ENSMUSG00000031342	Gpm6b	AI593561|Gpm6|M6B	glycoprotein m6b	protein-coding
128	chrX	57916801	57924029	+	7229	207	0.15329	0.43764	-0.28435	-1758.06	Intergenic	Intergenic	-110213	NM_009575	22773	Mm.255890	NM_009575	ENSMUSG00000067860	Zic3	Bn|Ka	zinc finger protein of the cerebellum 3	protein-coding
129	chrX	20616491	20618984	+	2494	110	0.04198	0.388085	-0.346105	-1756.72	promoter-TSS (NM_001358624)	promoter-TSS (NM_001358624)	-118	NM_001358624	104130	Mm.30084	NM_019435	ENSMUSG00000031059	Ndufb11	CI-ESSS|D5Bwg0566e|D5Bwg0577e|NP15.6|Np15|p15.6	NADH dehydrogenase (ubiquinone) 1 beta subcomplex, 11	protein-coding
130	chrX	9271952	9273486	+	1535	109	0.0608494	0.317623	-0.256774	-1753.4	promoter-TSS (NM_023500)	promoter-TSS (NM_023500)	-65	NM_023500	22439	Mm.56468	NM_023500	ENSMUSG00000015342	Xk	1810038K19Rik|XRG1|Xkh	X-linked Kx blood group	protein-coding
131	chrX	105120026	105121867	+	1842	108	0.0728149	0.410621	-0.337806	-1730.69	exon (NM_053201, exon 1 of 1)	exon (NM_053201, exon 1 of 1)	568	NM_053201	107528	Mm.24341	NM_053201	ENSMUSG00000031227	Magee1	AI847422|DAMAGE|mMage-e1	melanoma antigen, family E, 1	protein-coding
132	chrX	111894087	111896700	+	2614	157	0.255161	0.511017	-0.255856	-1728.17	Intergenic	CpG	-198127	NM_031382	83556	Mm.190608	NM_031382	ENSMUSG00000034555	Tex16	-	testis expressed gene 16	protein-coding
133	chrX	71816039	71817221	+	1183	80	0.047839	0.412127	-0.364288	-1689.97	promoter-TSS (NM_001290780)	promoter-TSS (NM_001290780)	-128	NM_001081356	67048	Mm.41102	NM_001081356	ENSMUSG00000073131	Vma21	2610030H06Rik|AI840175	VMA21 vacuolar H+-ATPase homolog (S. cerevisiae)	protein-coding
134	chrX	152768629	152770275	+	1647	115	0.117601	0.415447	-0.297846	-1684	promoter-TSS (NM_001290684)	promoter-TSS (NM_001290684)	34	NM_001290684	110380	Mm.40796	NM_172441	ENSMUSG00000045180	Shroom2	4832440C16|Apxl|C630003H05Rik|Shrm2	shroom family member 2	protein-coding
135	chrX	12157461	12160715	+	3255	195	0.0431689	0.190021	-0.146852	-1682.88	intron (NR_045434, intron 1 of 3)	CpG	1258	NR_045434	71458	Mm.196328	NM_029510	ENSMUSG00000040363	Bcor	2900008C10Rik|5830466J11Rik|8430401K06Rik|BcorR|D930024N20Rik|mKIAA1575	BCL6 interacting corepressor	protein-coding
136	chr15	89523365	89524357	+	993	124	0.473185	0.734785	-0.2616	-1680.1	intron (NM_021423, intron 10 of 21)	GC_rich|Low_complexity|Low_complexity	24004	NM_021423	58234	Mm.146855	NM_021423	ENSMUSG00000022623	Shank3	AI841104|SHANK3c-3|SHANK3c-4|Shank3b	SH3 and multiple ankyrin repeat domains 3	protein-coding
137	chrX	8143496	8146374	+	2879	114	0.139149	0.480441	-0.341291	-1677.88	promoter-TSS (NR_033561)	promoter-TSS (NR_033561)	-492	NR_033561	70226	Mm.391639	NR_033561	ENSMUSG00000055188	Rbm3os	2900002K06Rik	RNA binding motif protein 3, opposite strand	ncRNA
138	chrX	159371853	159373404	+	1552	93	0.0404737	0.415025	-0.374551	-1674.76	intron (NM_025437, intron 1 of 6)	CpG	450	NM_025437	66235	Mm.294623	NM_025437	ENSMUSG00000067194	Eif1ax	1500010B24Rik|AI426898|Eif1ay|eIF-4C	eukaryotic translation initiation factor 1A, X-linked	protein-coding
139	chr11	96345025	96346659	+	1635	106	0.479317	0.811637	-0.33232	-1661.45	exon (NM_010458, exon 2 of 2)	exon (NM_010458, exon 2 of 2)	2073	NM_010458	15410	Mm.342481	NM_010458	ENSMUSG00000048763	Hoxb3	Hox-2.7	homeobox B3	protein-coding
142	chrX	53056136	53057942	+	1807	97	0.0617804	0.43098	-0.3692	-1657.5	non-coding (NR_038184, exon 1 of 4)	non-coding (NR_038184, exon 1 of 4)	151	NR_038185	72575	Mm.59516	NR_038184		C430049B03Rik	2700063P19Rik|9430052C07Rik|mir-322|mir-351|mir-503	RIKEN cDNA C430049B03 gene	ncRNA
143	chrX	73920596	73922586	+	1991	92	0.0631799	0.459444	-0.396264	-1645.23	TTS (NM_001164704)	TTS (NM_001164704)	353	NM_001310538	56292	Mm.246654	NM_019870	ENSMUSG00000031388	Naa10	2310039H09Rik|Ard1|Ard1a|Te2	N(alpha)-acetyltransferase 10, NatA catalytic subunit	protein-coding
144	chrX	142389276	142391405	+	2130	105	0.0491346	0.386763	-0.337628	-1639.73	5' UTR (NM_207625, exon 1 of 16)	5' UTR (NM_207625, exon 1 of 16)	195	NM_001033600	50790	Mm.391337	NM_019477	ENSMUSG00000031278	Acsl4	9430020A05Rik|ACS4|AU018108|Facl4|Lacs4	acyl-CoA synthetase long-chain family member 4	protein-coding
145	chrX	152015545	152019429	+	3885	109	0.0535122	0.424058	-0.370546	-1634.87	intron (NM_019710, intron 1 of 24)	intron (NM_019710, intron 1 of 24)	1059	NM_019710	24061	Mm.482095	NM_019710	ENSMUSG00000041133	Smc1a	5830426I24Rik|SMC-1A|Sb1.8|Smc1|Smc1alpha|Smc1l1|Smcb|mKIAA0178	structural maintenance of chromosomes 1A	protein-coding
146	chrX	103819928	103822749	+	2822	114	0.144332	0.496291	-0.351959	-1634.64	intron (NM_009197, intron 1 of 5)	intron (NM_009197, intron 1 of 5)	650	NM_009197	20502	Mm.388973	NM_009197	ENSMUSG00000033965	Slc16a2	AW105741|Mct8|Xpct	solute carrier family 16 (monocarboxylic acid transporters), member 2	protein-coding
147	chrX	74022886	74024154	+	1269	82	0.0420993	0.403523	-0.361424	-1632.36	promoter-TSS (NR_039594)	promoter-TSS (NR_039594)	78	NR_039594	100628601		NR_039594	ENSMUSG00000092907	Mir5132	mir-5132|mmu-mir-5132|mu-mir-5132	microRNA 5132	ncRNA
148	chrX	168794422	168796966	+	2545	119	0.0910203	0.414399	-0.323379	-1624.99	5' UTR (NM_009707, exon 1 of 13)	5' UTR (NM_009707, exon 1 of 13)	595	NM_009707	11856	Mm.441810	NM_009707	ENSMUSG00000031355	Arhgap6	AI504284|RhoGAPX-1	Rho GTPase activating protein 6	protein-coding
149	chrX	166439334	166441403	+	2070	102	0.0693755	0.381546	-0.31217	-1624.74	promoter-TSS (NM_025432)	promoter-TSS (NM_025432)	336	NM_177429	237222	Mm.247480	NM_177429	ENSMUSG00000040586	Ofd1	Cxorf5|DXGgc7e|ORF2	OFD1, centriole and centriolar satellite protein	protein-coding
150	chr6	4746869	4748631	+	1763	138	0.331141	0.581984	-0.250843	-1622.04	promoter-TSS (NM_001130191)	promoter-TSS (NM_001130191)	444	NM_130877	170676	Mm.320575	NM_130877	ENSMUSG00000092035	Peg10	AA407948|Edr|HB-1|MEF3L|Mar2|Mart2|MyEF-3|Rtl2	paternally expressed 10	protein-coding
151	chrX	153006357	153007927	+	1571	96	0.0655757	0.41454	-0.348964	-1620.87	intron (NM_001137547, intron 1 of 1)	CpG	673	NM_001137547	635253	Mm.426169	NM_001137547	ENSMUSG00000067215	Usp51	AV136873	ubiquitin specific protease 51	protein-coding
152	chrX	162887412	162888922	+	1511	89	0.0959926	0.442173	-0.346181	-1609.96	exon (NM_025932, exon 1 of 9)	exon (NM_025932, exon 1 of 9)	295	NM_025932	67043	Mm.44207	NM_025932	ENSMUSG00000031357	Syap1	2010110O17Rik|AW011796|BSTA	synapse associated protein 1	protein-coding
153	chrX	134539952	134542232	+	2281	92	0.0696431	0.460533	-0.39089	-1604.78	intron (NM_013898, intron 1 of 1)	intron (NM_013898, intron 1 of 1)	578	NM_013898	30058	Mm.214504	NM_013898	ENSMUSG00000048007	Timm8a1	DXHXS1274E|Ddp1|Fci-12|Tim8a|Timm8a	translocase of inner mitochondrial membrane 8A1	protein-coding
154	chr15	25364006	25365048	+	1043	110	0.258542	0.531877	-0.273335	-1600.71	exon (NM_027395, exon 2 of 2)	exon (NM_027395, exon 2 of 2)	49237	NM_027395	70350	Mm.29586	NM_027395	ENSMUSG00000045763	Basp1	2610024P12Rik|CAP-23|CAP23|Ckap3|NAP-22|NAP22	brain abundant, membrane attached signal protein 1	protein-coding
155	chrX	142680070	142682733	+	2664	135	0.0752961	0.353044	-0.277748	-1598.47	promoter-TSS (NM_001199357)	promoter-TSS (NM_001199357)	1	NM_001358728	209497	Mm.249648	NM_177592	ENSMUSG00000047045	Tmem164	AI316850|AI852450|AW547186|F730011B02	transmembrane protein 164	protein-coding
156	chrX	161716531	161718433	+	1903	116	0.131128	0.425034	-0.293906	-1581.58	promoter-TSS (NM_198409)	promoter-TSS (NM_198409)	-71	NM_198409	24004	Mm.328503	NM_198409	ENSMUSG00000043518	Rai2	3f8	retinoic acid induced 2	protein-coding
157	chrX	52987489	52989305	+	1817	90	0.0647567	0.418981	-0.354225	-1572.53	intron (NM_013556, intron 1 of 8)	CpG	319	NM_013556	15452	Mm.299381	NM_013556	ENSMUSG00000025630	Hprt	C81579|HPGRT|Hprt1	hypoxanthine guanine phosphoribosyl transferase	protein-coding
158	chrX	38563029	38565562	+	2534	98	0.0524574	0.44199	-0.389532	-1565.66	intron (NM_028288, intron 3 of 22)	intron (NM_028288, intron 3 of 22)	11901	NM_028288	72584	Mm.327675	NM_028288	ENSMUSG00000031095	Cul4b	2700050M05Rik|AA409770|CUL-4B|mKIAA0695	cullin 4B	protein-coding
159	chr11	12025277	12027095	+	1819	160	0.308786	0.493756	-0.18497	-1561.03	intron (NM_010345, intron 1 of 16)	CpG	1785	NM_001177629	14783	Mm.273117	NM_010345	ENSMUSG00000020176	Grb10	5730571D09Rik|AI325020|Meg1|mKIAA0207	growth factor receptor bound protein 10	protein-coding
161	chrX	52743657	52746666	+	3010	97	0.0443818	0.449596	-0.405214	-1556.97	promoter-TSS (NR_003188)	promoter-TSS (NR_003188)	-568	NR_003188	751866	Mm.381916	NR_003188		Kis2	Kis2-T1|Kis2-T2|Kis2-T3|Kis2-T4|Kis2-T5|Platr24|Xpcl1	Kaplan integration site 2	ncRNA
162	chrX	71663501	71665509	+	2009	107	0.167961	0.471933	-0.303973	-1553.72	intron (NM_010340, intron 1 of 1)	CpG	838	NM_001308501	14765	Mm.33336	NM_010340	ENSMUSG00000056380	Gpr50	H9	G-protein-coupled receptor 50	protein-coding
163	chrX	74244423	74247706	+	3284	97	0.0566266	0.413543	-0.356917	-1549.32	exon (NM_010227, exon 1 of 46)	exon (NM_010227, exon 1 of 46)	470	NM_010227	192176	Mm.295533	NM_010227	ENSMUSG00000031328	Flna	ABP-280|Dilp2|F730004A14Rik|Fln1|GENA 379|filamin-1	filamin, alpha	protein-coding
164	chrX	162828302	162830130	+	1829	94	0.0483863	0.415009	-0.366623	-1525.7	intron (NM_001290777, intron 1 of 5)	CpG	238	NM_001290776	353170	Mm.270186	NM_178935	ENSMUSG00000038344	Txlng	4932441K18Rik|Fiat|Lrp	taxilin gamma	protein-coding
165	chrX	74428145	74430224	+	2080	94	0.0451642	0.443159	-0.397995	-1517.98	promoter-TSS (NM_010547)	promoter-TSS (NM_010547)	-23	NM_008062	14381	Mm.27210	NM_008062	ENSMUSG00000031400	G6pdx	G28A|G6pd|Gpdx	glucose-6-phosphate dehydrogenase X-linked	protein-coding
166	chr2	174298594	174301053	+	2460	180	0.393863	0.582453	-0.188589	-1507.39	exon (NM_010309, exon 1 of 12)	exon (NM_010309, exon 1 of 12)	1964	NM_001310085	14683	Mm.125770	NM_010309	ENSMUSG00000027523	Gnas	5530400H20Rik|A930027G11Rik|C130027O20Rik|GPSA|GSP|Galphas|Gnas1|Gnasxl|Gs-alpha|Gsa|Nesp|Nesp55|Nespl|Oed-Sml|Oedsml|P1|P2|P3|PHP1A|PHP1B|POH|SCG6	GNAS (guanine nucleotide binding protein, alpha stimulating) complex locus	protein-coding
167	chrX	71364043	71367739	+	3697	86	0.0868721	0.451527	-0.364655	-1502.69	intron (NM_001313702, intron 1 of 17)	intron (NM_001313702, intron 1 of 17)	1131	NM_001313706	53332	Mm.219672	NM_016985	ENSMUSG00000015214	Mtmr1	AW049210	myotubularin related protein 1	protein-coding
168	chrX	73823680	73825136	+	1457	109	0.198969	0.459476	-0.260507	-1499.08	5' UTR (NM_001290540, exon 1 of 6)	5' UTR (NM_001290540, exon 1 of 6)	561	NM_001029868	245469	Mm.103782	NM_001029868	ENSMUSG00000002006	Pdzd4	B230341P03|D130075J17Rik|Kiaa1444-hp|LU1|PDZRN4L|Pdzk4|Pdzrnk4l|Xlu	PDZ domain containing 4	protein-coding
169	chrX	111461846	111464099	+	2254	117	0.0766418	0.353998	-0.277356	-1498.07	exon (NM_025949, exon 3 of 25)	exon (NM_025949, exon 3 of 25)	74987	NM_025949	67071	Mm.37617	NM_025949	ENSMUSG00000025665	Rps6ka6	2610524K04Rik|RSK4|S6K-alpha-6	ribosomal protein S6 kinase polypeptide 6	protein-coding
170	chrX	6171701	6173155	+	1455	122	0.134204	0.39467	-0.260466	-1489.29	exon (NM_001031664, exon 1 of 2)	exon (NM_001031664, exon 1 of 2)	563	NM_001031664	102954	Mm.426101	NM_001031664	ENSMUSG00000073293	Nudt10	AI853080|Dipp3a	nudix (nucleoside diphosphate linked moiety X)-type motif 10	protein-coding
171	chrX	7898143	7900174	+	2032	92	0.0511402	0.409474	-0.358334	-1482.89	promoter-TSS (NM_001313693)	promoter-TSS (NM_001313693)	111	NM_001252529	54633	Mm.14616	NM_019478	ENSMUSG00000031157	Pqbp1	PQBP-1|Sfc2|npw38	polyglutamine binding protein 1	protein-coding
172	chrX	73502755	73503921	+	1167	81	0.122547	0.483102	-0.360555	-1478.6	intron (NM_177236, intron 1 of 20)	CpG	252	NM_177236	320707	Mm.210095	NM_177236	ENSMUSG00000031376	Atp2b3	6430519O13Rik|Pmca3	ATPase, Ca++ transporting, plasma membrane 3	protein-coding
173	chrX	151168299	151170331	+	2033	104	0.1281	0.47271	-0.344611	-1478.19	Intergenic	CpG	-28763	NM_001271679	279561	Mm.441474	NM_001271678	ENSMUSG00000041245	Wnk3	Prkwnk3|Wnk3-ps	WNK lysine deficient protein kinase 3	protein-coding
174	chr18	12972684	12974747	+	2064	134	0.35053	0.58748	-0.23695	-1473.05	promoter-TSS (NM_001357396)	promoter-TSS (NM_001357396)	-745	NM_001357396	16210	Mm.8154	NM_008378	ENSMUSG00000024423	Impact	E430016J11Rik	impact, RWD domain protein	protein-coding
175	chrX	164075557	164077176	+	1620	85	0.079476	0.442995	-0.363519	-1460.05	promoter-TSS (NM_001308386)	promoter-TSS (NM_001308386)	127	NM_001308385	20438	Mm.37215	NM_009173	ENSMUSG00000040749	Siah1b	AA960570|Sinh1b|siah-1b	siah E3 ubiquitin protein ligase 1B	protein-coding
176	chrX	38189503	38190674	+	1172	76	0.0402	0.405306	-0.365106	-1458.48	intron (NM_020256, intron 1 of 1)	CpG	295	NM_001079513	56805	Mm.391248	NM_020256	ENSMUSG00000048047	Zbtb33	AW260253|E130014G12Rik|Kaiso|Znf-kaiso	zinc finger and BTB domain containing 33	protein-coding
177	chr11	97108691	97114449	+	5759	85	0.273388	0.800215	-0.526827	-1453.83	intron (NM_019507, intron 1 of 5)	intron (NM_019507, intron 1 of 5)	3761	NM_019507	57765	Mm.94519	NM_019507	ENSMUSG00000001444	Tbx21	TBT1|Tbet|Tblym	T-box 21	protein-coding
178	chrX	7761905	7764721	+	2817	109	0.108561	0.433447	-0.324885	-1448.14	promoter-TSS (NM_001271491)	promoter-TSS (NM_001271491)	-630	NM_001105197	209446	Mm.249142	NM_172472	ENSMUSG00000000134	Tfe3	F830016E06Rik|Tcfe3|Tfe-3|bHLHe33	transcription factor E3	protein-coding
179	chrX	136067335	136068422	+	1088	85	0.113276	0.491436	-0.378161	-1446.76	intron (NM_009749, intron 1 of 2)	CpG	358	NM_009749	12069	Mm.94160	NM_009749	ENSMUSG00000042750	Bex2	AL024066|Bex1	brain expressed X-linked 2	protein-coding
180	chr12	20228799	20234620	+	5822	204	0.676856	0.827867	-0.151012	-1446.62	Intergenic	MMERGLN-int|LTR|ERV1	584070	NR_015521	69513	Mm.273972	NR_015521	ENSMUSG00000099759	1700030C10Rik	-	RIKEN cDNA 1700030C10 gene	ncRNA
181	chrX	56454235	56456717	+	2483	108	0.0780813	0.382356	-0.304275	-1445.6	exon (NM_172779, exon 2 of 17)	exon (NM_172779, exon 2 of 17)	637	NM_172779	236790	Mm.474772	NM_172779	ENSMUSG00000035967	Ints6l	4930535D10Rik|6330505F04Rik|D130066O12|Ddx26b	integrator complex subunit 6 like	protein-coding
182	chrX	136270160	136271094	+	935	86	0.104074	0.519502	-0.415428	-1444.6	intron (NM_001110233, intron 1 of 2)	G-rich|Low_complexity|Low_complexity	374	NM_001110234	12070	Mm.90787	NM_009750	ENSMUSG00000046432	Bex3	AL033356|DXWsu67e|Gcap27|Nade|Ngfrap1	brain expressed X-linked 3	protein-coding
183	chrX	7921118	7923508	+	2391	110	0.0965019	0.373658	-0.277156	-1439.98	exon (NM_013892, exon 2 of 3)	exon (NM_013892, exon 2 of 3)	2491	NM_013892	30052	Mm.4881	NM_013892	ENSMUSG00000039278	Pcsk1n	AI848336|KEP|PEN|PEN19|PEN20|Pan3|SAAS|SAASCT|bLEN|lLEN|proSAAS	proprotein convertase subtilisin/kexin type 1 inhibitor	protein-coding
184	chr13	119487749	119489243	+	1495	133	0.400812	0.576273	-0.175461	-1437.51	promoter-TSS (NR_027974)	promoter-TSS (NR_027974)	-112	NR_027974	67304	Mm.474382	NM_026084	ENSMUSG00000074635	3110070M22Rik	-	RIKEN cDNA 3110070M22 gene	ncRNA
185	chrX	101253886	101255728	+	1843	97	0.0650622	0.398305	-0.333242	-1432.9	5' UTR (NM_018789, exon 1 of 3)	5' UTR (NM_018789, exon 1 of 3)	279	NM_018789	54601	Mm.240299	NM_018789	ENSMUSG00000042903	Foxo4	Afxh|Mllt7|afx	forkhead box O4	protein-coding
186	chrX	102932910	102934882	+	1973	93	0.182561	0.507451	-0.324891	-1428.18	non-coding (NR_026596, exon 1 of 1)	non-coding (NR_026596, exon 1 of 1)	327	NR_026596	331480	Mm.145294	NR_026596		Gm5126	EG331480	predicted pseudogene 5126	ncRNA
187	chr17	87744897	87747078	+	2182	141	0.306782	0.510701	-0.20392	-1420.23	exon (NM_199251, exon 2 of 2)	exon (NM_199251, exon 2 of 2)	52007	NM_199251	210741	Mm.312046	NM_199251	ENSMUSG00000050138	Kcnk12	mntk1	potassium channel, subfamily K, member 12	protein-coding
188	chrX	11664177	11665748	+	1572	103	0.0641304	0.331059	-0.266929	-1415.24	Intergenic	CpG	337140	NM_001114529	236663	Mm.473680	NM_001114529	ENSMUSG00000069038	H2al1j	EG236663|Gm4906	H2A histone family member L1J	protein-coding
189	chrX	134600131	134602171	+	2041	90	0.0427544	0.417295	-0.37454	-1414.91	promoter-TSS (NM_001313717)	promoter-TSS (NM_001313717)	-28	NM_001313716	56258	Mm.315909	NM_019868	ENSMUSG00000045427	Hnrnph2	DXHXS1271E|Ftp-3|Ftp3|H'|HNRNP|Hnrph2	heterogeneous nuclear ribonucleoprotein H2	protein-coding
191	chrX	48284253	48285999	+	1747	114	0.105355	0.40164	-0.296285	-1407.65	intron (NR_045916, intron 1 of 3)	intron (NR_045916, intron 1 of 3)	300	NR_045916	100500713	Mm.396609	NR_045916	ENSMUSG00000097197	9530027J09Rik	-	RIKEN cDNA 9530027J09 gene	ncRNA
192	chr11	6006144	6007958	+	1815	116	0.441024	0.730495	-0.289471	-1403.86	intron (NM_001174054, intron 3 of 20)	RLTR4_MM-int|LTR|ERV1	51293	NM_019661	56418	Mm.294821	NM_019661	ENSMUSG00000002741	Ykt6	0610042I15Rik|1810013M05Rik|AW105923	YKT6 v-SNARE homolog (S. cerevisiae)	protein-coding
193	chrX	69359698	69361804	+	2107	105	0.153361	0.418801	-0.26544	-1402.93	5' UTR (NM_008032, exon 1 of 20)	5' UTR (NM_008032, exon 1 of 20)	420	NM_008032	14266	Mm.466576	NM_008032	ENSMUSG00000031189	Aff2	FMR2P|Fmr2|Ox19|Oxh	AF4/FMR2 family, member 2	protein-coding
194	chr8	84782793	84789173	+	6381	209	0.617542	0.787379	-0.169837	-1397.06	intron (NM_001081982, intron 1 of 9)	intron (NM_001081982, intron 1 of 9)	-11614	NM_001297601	18032	Mm.9394	NM_010906	ENSMUSG00000001911	Nfix	CTF|NF-I/X|NF1-X|NFI-X	nuclear factor I/X	protein-coding
195	chrX	85775615	85777628	+	2014	96	0.0431991	0.367259	-0.32406	-1396.26	5' UTR (NM_001294138, exon 1 of 20)	5' UTR (NM_001294138, exon 1 of 20)	198	NM_001294140	14933	Mm.246682	NM_008194	ENSMUSG00000025059	Gk	D930012N15Rik|Gyk	glycerol kinase	protein-coding
196	chrX	101639024	101644005	+	4982	115	0.0637457	0.394996	-0.33125	-1386.13	intron (NM_001290535, intron 1 of 21)	intron (NM_001290535, intron 1 of 21)	1296	NM_001290535	108155	Mm.487332	NM_139144	ENSMUSG00000034160	Ogt	1110038P24Rik|4831420N21Rik|AI115525|Ogtl	O-linked N-acetylglucosamine (GlcNAc) transferase (UDP-N-acetylglucosamine:polypeptide-N-acetylglucosaminyl transferase)	protein-coding
197	chrX	7713630	7715006	+	1377	75	0.0499263	0.426095	-0.376169	-1383.5	Intergenic	CpG	-7902	NM_172372	54636	Mm.305725	NM_172372	ENSMUSG00000039382	Wdr45	C79260|DXImx38e|JM5|Sfc19|WIPI-4|Wdrx1	WD repeat domain 45	protein-coding
198	chrX	53974043	53977423	+	3381	147	0.152044	0.401445	-0.249401	-1372.42	Intergenic	Intergenic	-178027	NM_011725	22441	Mm.379041	NM_011725	ENSMUSG00000054626	Xlr	-	X-linked lymphocyte-regulated	protein-coding
199	chrX	99469523	99471244	+	1722	79	0.0554165	0.482651	-0.427234	-1367.67	intron (NM_001290555, intron 1 of 1)	intron (NM_001290555, intron 1 of 1)	352	NM_001083110	18744	Mm.8211	NM_008853	ENSMUSG00000034403	Pja1	praja-1	praja ring finger ubiquitin ligase 1	protein-coding
202	chrX	140456076	140458206	+	2131	83	0.0486105	0.423549	-0.374938	-1351.76	intron (NM_021463, intron 1 of 6)	CpG	538	NM_021463	19139	Mm.287178	NM_021463	ENSMUSG00000031432	Prps1	2310010D17Rik|C76571|C76678|PRS-I|Prps-1	phosphoribosyl pyrophosphate synthetase 1	protein-coding
203	chrX	135008254	135009777	+	1524	77	0.0466339	0.418823	-0.372189	-1344.59	5' UTR (NM_175446, exon 1 of 7)	5' UTR (NM_175446, exon 1 of 7)	194	NM_175446	215693	Mm.336238	NM_175446	ENSMUSG00000052676	Zmat1	A230096A06|AW990744|B930008K04Rik	zinc finger, matrin type 1	protein-coding
204	chrX	99975103	99976878	+	1776	100	0.102185	0.415069	-0.312885	-1323.36	exon (NM_001177941, exon 1 of 7)	exon (NM_001177941, exon 1 of 7)	384	NM_001177943	13607	Mm.328086	NM_010099	ENSMUSG00000059327	Eda	EDA1|Ed1|Eda-A1|Eda-A2|HED|Ta|Tnlg7c|XLHED|tabby	ectodysplasin-A	protein-coding
205	chrX	71962075	71963482	+	1408	83	0.151842	0.520829	-0.368987	-1321.18	promoter-TSS (NM_001081135)	promoter-TSS (NM_001081135)	153	NM_001303028	208748	Mm.25626	NM_001081135	ENSMUSG00000033361	Prrg3	Gm368	proline rich Gla (G-carboxyglutamic acid) 3 (transmembrane)	protein-coding
207	chrX	100625280	100626841	+	1562	74	0.0478618	0.431728	-0.383866	-1315.73	promoter-TSS (NM_028303)	promoter-TSS (NM_028303)	-5	NM_008446	16571	Mm.383091	NM_008446	ENSMUSG00000034311	Kif4	AI323435|D330050K22Rik|Kns4	kinesin family member 4	protein-coding
209	chrX	37126327	37127671	+	1345	76	0.0664876	0.399498	-0.333011	-1309.6	exon (NM_025937, exon 1 of 9)	exon (NM_025937, exon 1 of 9)	236	NM_025937	67050	Mm.55422	NM_025937	ENSMUSG00000016409	Nkap	2610020O08Rik|AA987160|AI849147|AL024236	NFKB activating protein	protein-coding
210	chrX	50840737	50842609	+	1873	80	0.0727337	0.465559	-0.392826	-1308.88	intron (NM_133729, intron 1 of 11)	CpG	302	NM_001313744	70415	Mm.46254	NM_133729	ENSMUSG00000031112	Stk26	2610018G03Rik|Mst4	serine/threonine kinase 26	protein-coding
211	chrX	36902090	36904008	+	1919	90	0.085076	0.437882	-0.352806	-1306.75	promoter-TSS (NM_029891)	promoter-TSS (NM_029891)	-150	NM_029891	77286	Mm.21649	NM_029891	ENSMUSG00000044149	Nkrf	9430034D17Rik|AW124770|C80287	NF-kappaB repressing factor	protein-coding
213	chrX	166478498	166480306	+	1809	76	0.0635592	0.459322	-0.395763	-1296.66	intron (NM_019773, intron 1 of 2)	intron (NM_019773, intron 1 of 2)	465	NM_019773	56382	Mm.25306	NM_019773	ENSMUSG00000079316	Rab9	2410064E05Rik|AI195561|Rab9a|Sid6061p	RAB9, member RAS oncogene family	protein-coding
214	chr7	105761641	105763256	+	1616	110	0.283446	0.516881	-0.233435	-1295.97	exon (NM_001162943, exon 10 of 21)	exon (NM_001162943, exon 10 of 21)	-10213	NM_009906	12751	Mm.20837	NM_009906	ENSMUSG00000030894	Tpp1	Cln2|LPIC|TPP-1|TPP-I	tripeptidyl peptidase I	protein-coding
215	chrX	98148456	98151332	+	2877	107	0.07977	0.406463	-0.326693	-1293.69	exon (NM_013476, exon 1 of 8)	exon (NM_013476, exon 1 of 8)	1137	NM_013476	11835	Mm.39005	NM_013476	ENSMUSG00000046532	Ar	AW320017|Tfm	androgen receptor	protein-coding
216	chrX	16618042	16620011	+	1970	98	0.052915	0.333899	-0.280984	-1289.87	promoter-TSS (NM_173740)	promoter-TSS (NM_173740)	-672	NM_173740	17161	Mm.21108	NM_173740	ENSMUSG00000025037	Maoa	1110061B18Rik|AA407771	monoamine oxidase A	protein-coding
217	chrX	6399621	6401426	+	1806	112	0.0980797	0.340039	-0.24196	-1271.8	intron (NM_001040459, intron 1 of 8)	CpG	491	NM_001040459	208431	Mm.23208	NM_001040459	ENSMUSG00000068270	Shroom4	D430043L16Rik|Gm724|Shrm4	shroom family member 4	protein-coding
218	chrX	8096003	8097446	+	1444	70	0.0683496	0.438329	-0.36998	-1271.57	promoter-TSS (NR_003632)	promoter-TSS (NR_003632)	-363	NR_003632	627782	Mm.305432	NM_001037930	ENSMUSG00000086404	Gm6787	EG627782	proteasome (prosome, macropain) subunit, beta type 7 pseudogene	pseudo
219	chrX	137049206	137050570	+	1365	78	0.0544141	0.372621	-0.318207	-1270.14	exon (NM_146261, exon 1 of 6)	exon (NM_146261, exon 1 of 6)	294	NM_146261	245622	Mm.260106	NM_146261	ENSMUSG00000042595	Fam199x	-	family with sequence similarity 199, X-linked	protein-coding
220	chrX	109011578	109014467	+	2890	96	0.0527551	0.418283	-0.365528	-1268.42	intron (NM_016710, intron 1 of 5)	intron (NM_016710, intron 1 of 5)	358	NM_016710	50887	Mm.298443	NM_016710	ENSMUSG00000031245	Hmgn5	GARP45|NBP-45|Nsbp1	high-mobility group nucleosome binding domain 5	protein-coding
221	chrX	106219076	106220195	+	1120	67	0.108822	0.505033	-0.396211	-1268.07	exon (NM_001167988, exon 2 of 8)	exon (NM_001167988, exon 2 of 8)	207	NM_001001176	407786	Mm.19440	NM_001001176	ENSMUSG00000047242	Taf9b	BC066223|Taf9l	TATA-box binding protein associated factor 9B	protein-coding
222	chr18	30266953	30268421	+	1469	100	0.360886	0.686743	-0.325857	-1263.83	Intergenic	RLTR4_MM-int|LTR|ERV1	-5178	NM_181414	225326	Mm.194127	NM_181414	ENSMUSG00000033628	Pik3c3	5330434F23Rik|Vps34	phosphatidylinositol 3-kinase catalytic subunit type 3	protein-coding
223	chrX	162642852	162643892	+	1041	71	0.0847562	0.439069	-0.354313	-1259.97	exon (NM_001290633, exon 1 of 18)	exon (NM_001290633, exon 1 of 18)	286	NM_001359103	194590	Mm.442441	NM_178256	ENSMUSG00000040855	Reps2	POB1	RALBP1 associated Eps domain containing protein 2	protein-coding
224	chrX	6047582	6048978	+	1397	118	0.148793	0.381856	-0.233063	-1253.44	exon (NM_021431, exon 1 of 2)	exon (NM_021431, exon 1 of 2)	773	NM_021431	58242	Mm.41198	NM_021431	ENSMUSG00000073295	Nudt11	DIPP3|DIPP3b	nudix (nucleoside diphosphate linked moiety X)-type motif 11	protein-coding
225	chrX	12587205	12588645	+	1441	72	0.0563715	0.421306	-0.364934	-1251.4	exon (NM_027439, exon 1 of 9)	exon (NM_027439, exon 1 of 9)	166	NM_027439	70495	Mm.25148	NM_027439	ENSMUSG00000031007	Atp6ap2	(P)RR|5730403E06Rik|APT6M8-9|ATP6M8-9|Atp6ip2|M8-9|PRR	ATPase, H+ transporting, lysosomal accessory protein 2	protein-coding
226	chrX	20288916	20292173	+	3258	95	0.0975086	0.380272	-0.282763	-1250.22	intron (NM_177353, intron 1 of 16)	intron (NM_177353, intron 1 of 16)	1220	NM_177353	236727	Mm.132983	NM_177353	ENSMUSG00000037341	Slc9a7	A530087D17Rik|NHE7	solute carrier family 9 (sodium/hydrogen exchanger), member 7	protein-coding
227	chrM	133	7668	+	7536	150	0.49011	0.733018	-0.242908	-1246.8	NA	Intergenic	NA	NA
228	chrX	73639193	73640598	+	1406	90	0.136761	0.449419	-0.312657	-1240.66	intron (NM_029352, intron 1 of 3)	CpG	454	NM_029352	75590	Mm.16479	NM_029352	ENSMUSG00000031383	Dusp9	Dusp4|Mpk4|Pyst3	dual specificity phosphatase 9	protein-coding
229	chrX	74367402	74369146	+	1745	66	0.135378	0.526467	-0.391089	-1239.66	TTS (NM_001256104)	TTS (NM_001256104)	274	NR_045779	27643	Mm.3979	NM_145405	ENSMUSG00000015290	Ubl4a	DXHXS254E|DXS254E|DXS254Eh|Gdx|Ubl4	ubiquitin-like 4A	protein-coding
230	chrX	102643681	102645123	+	1443	74	0.0761692	0.427175	-0.351006	-1239.19	promoter-TSS (NM_008832)	promoter-TSS (NM_008832)	-156	NM_173021	18679	Mm.212889	NM_008832	ENSMUSG00000034055	Phka1	5330411D17|9830108K24Rik|Phka	phosphorylase kinase alpha 1	protein-coding
231	chrX	102069990	102071723	+	1734	87	0.157735	0.478363	-0.320629	-1238.38	exon (NM_001278534, exon 1 of 2)	exon (NM_001278534, exon 1 of 2)	451	NM_001278534	331474	Mm.23297	NM_183318	ENSMUSG00000049191	Rtl5	6430402L03Rik|Mar5|Mart5|Rgag4|mKIAA2001	retrotransposon Gag like 5	protein-coding
232	chrX	48424017	48437029	+	13013	157	0.16166	0.521393	-0.359734	-1238.29	intron (NM_019680, intron 1 of 8)	PB1|SINE|Alu	32609	NM_019680	56501	Mm.36808	NM_019680	ENSMUSG00000031103	Elf4	AV314029|BC042423|Gm9907|Mef	E74-like factor 4 (ets domain transcription factor)	protein-coding
233	chrX	57391333	57393622	+	2290	80	0.0441762	0.449541	-0.405365	-1237.82	promoter-TSS (NR_002903)	promoter-TSS (NR_002903)	559	NM_011252	19655	Mm.28275	NM_011252	ENSMUSG00000031134	Rbmx	hnRNP G	RNA binding motif protein, X chromosome	protein-coding
234	chrX	74254185	74255791	+	1607	70	0.0804973	0.4666	-0.386103	-1235.34	exon (NM_007927, exon 1 of 6)	exon (NM_007927, exon 1 of 6)	301	NM_007927	13726	Mm.18892	NM_007927	ENSMUSG00000001964	Emd	AW550900|Sta	emerin	protein-coding
235	chrX	136138934	136139798	+	865	69	0.148651	0.556124	-0.407472	-1233.98	intron (NM_212457, intron 1 of 2)	CpG	370	NM_001359570	406217	Mm.336245	NM_212457	ENSMUSG00000047844	Bex4	-	brain expressed X-linked 4	protein-coding
236	chrX	74269780	74272687	+	2908	90	0.0648622	0.436151	-0.371288	-1233.95	intron (NM_052835, intron 2 of 6)	intron (NM_052835, intron 2 of 6)	417	NM_052835	110954	Mm.100113	NM_052835	ENSMUSG00000008682	Rpl10	D0HXS648|DXHXS648|DXHXS648E|QM|QM16	ribosomal protein L10	protein-coding
237	chr13	38499362	38504784	+	5423	111	0.615557	0.938931	-0.323374	-1230.96	intron (NM_001289599, intron 9 of 9)	intron (NM_001289599, intron 9 of 9)	25841	NM_001289599	105245	Mm.28622	NM_145367	ENSMUSG00000038991	Txndc5	AL022641|ERp46|PC-TRP	thioredoxin domain containing 5	protein-coding
238	chrX	101428806	101431070	+	2265	86	0.0598591	0.411462	-0.351603	-1226.75	intron (NM_001252518, intron 1 of 11)	CpG	287	NM_001252518	53610	Mm.280069	NM_023144	ENSMUSG00000031311	Nono	AA407051|AV149256|NRB54|P54NRB|nonA	non-POU-domain-containing, octamer binding protein	protein-coding
239	chrX	166509517	166511065	+	1549	74	0.0652258	0.410875	-0.34565	-1220.4	intron (NM_001007577, intron 1 of 4)	CpG	187	NM_001007577	245695	Mm.336318	NM_001007577	ENSMUSG00000051224	Tceanc	A630018P17Rik|Gm390	transcription elongation factor A (SII) N-terminal and central domain containing	protein-coding
240	chr6	30737131	30739030	+	1900	106	0.348504	0.592545	-0.244041	-1219.13	promoter-TSS (NM_001252292)	promoter-TSS (NM_001252292)	27	NM_001252292	17294	Mm.335639	NM_008590	ENSMUSG00000051855	Mest	AA408879|AI256745|Peg1	mesoderm specific transcript	protein-coding
241	chrX	161907447	161909402	+	1956	105	0.158993	0.435315	-0.276322	-1219.12	intron (NM_001290526, intron 1 of 8)	CpG	190871	NM_198409	24004	Mm.328503	NM_198409	ENSMUSG00000043518	Rai2	3f8	retinoic acid induced 2	protein-coding
242	chrX	108832785	108835416	+	2632	95	0.0474616	0.392068	-0.344606	-1217.11	promoter-TSS (NR_015493)	promoter-TSS (NR_015493)	255	NM_001081477	382236	Mm.100112	NM_001081477	ENSMUSG00000063663	Brwd3	Brodl|D030064D06Rik|Gm596	bromodomain and WD repeat domain containing 3	protein-coding
244	chrX	101418615	101420661	+	2047	93	0.0704945	0.380567	-0.310073	-1209.47	intron (NM_001177987, intron 1 of 6)	CpG	276	NM_001177986	56364	Mm.23458	NM_019831	ENSMUSG00000031310	Zmym3	9030216B10Rik|AW122925|DXS6673El|Zfp261	zinc finger, MYM-type 3	protein-coding
245	chrX	36644582	36645620	+	1039	62	0.0465827	0.425227	-0.378645	-1209.03	5' UTR (NM_001081956, exon 1 of 7)	5' UTR (NM_001081956, exon 1 of 7)	313	NM_001081956	338351	Mm.116704	NM_001081956	ENSMUSG00000059708	Akap17b	AA407619|AKAP-17B|B230333C21Rik|C230056F04Rik|PRKA17B|Sfrs17b|Srsf17b|Talia	A kinase (PRKA) anchor protein 17B	protein-coding
246	chrX	110813412	110817493	+	4082	151	0.16762	0.400722	-0.233103	-1208.21	exon (NM_008901, exon 1 of 1)	exon (NM_008901, exon 1 of 1)	1073	NM_008901	18994	Mm.56946	NM_008901	ENSMUSG00000056854	Pou3f4	Brn-4|Brn4|OTF-9|Otf9|Slf|oct-9	POU domain, class 3, transcription factor 4	protein-coding
247	chrX	160501676	160503204	+	1529	78	0.0464352	0.372941	-0.326506	-1208.07	5' UTR (NM_001358968, exon 1 of 15)	5' UTR (NM_001358968, exon 1 of 15)	278	NM_001177878	110094	Mm.350712	NM_172783	ENSMUSG00000031295	Phka2	6330505C01Rik|D330034O08|Phk	phosphorylase kinase alpha 2	protein-coding
248	chr4	134159580	134161650	+	2071	97	0.226693	0.528669	-0.301977	-1205.59	intron (NM_144527, intron 3 of 13)	RLTR4_MM-int|LTR|ERV1	26470	NM_144527	70012	Mm.26542	NM_144527	ENSMUSG00000037443	Cep85	2410030J07Rik|AI173272|AI173504|Ccdc21	centrosomal protein 85	protein-coding
250	chr12	84038004	84039198	+	1195	86	0.154743	0.38591	-0.231167	-1194.77	exon (NM_134247, exon 1 of 3)	exon (NM_134247, exon 1 of 3)	222	NM_134247	171282	Mm.482217	NM_134247	ENSMUSG00000052392	Acot4	B430212I04Rik|PTE-Ib|Pte1b|Pte2b	acyl-CoA thioesterase 4	protein-coding
251	chr10	13090354	13091726	+	1373	93	0.338978	0.608313	-0.269336	-1186.08	non-coding (NR_131912, exon 1 of 1)	non-coding (NR_131912, exon 1 of 1)	195	NR_131912	338438		NR_131912		Hymai	-	hydatidiform mole associated and imprinted transcript	ncRNA
252	chr1	164223617	164225324	+	1708	78	0.496742	0.851815	-0.355074	-1183.91	Intergenic	RLTR4_Mm|LTR|ERV1	-24576	NM_001276455	116914	Mm.35444	NM_054087	ENSMUSG00000040918	Slc19a2	AV276020|AW322295|DDA1|THTR1|TRMA|ThTr-1	solute carrier family 19 (thiamine transporter), member 2	protein-coding
253	chr10	21976923	21985806	+	8884	90	0.458181	0.931925	-0.473743	-1181.53	intron (NM_001161847, intron 1 of 11)	intron (NM_001161847, intron 1 of 11)	2692	NM_001161847	20393	Mm.28405	NM_011361	ENSMUSG00000019970	Sgk1	Sgk	serum/glucocorticoid regulated kinase 1	protein-coding
255	chrX	167381077	167383159	+	2083	85	0.0718836	0.415255	-0.343371	-1172.86	intron (NM_001313758, intron 1 of 6)	CpG	631	NM_026662	110639	Mm.272955	NM_026662	ENSMUSG00000025742	Prps2	2610101M19Rik|AA589463|AI464149|Prps-2	phosphoribosyl pyrophosphate synthetase 2	protein-coding
258	chrX	49491739	49495709	+	3971	100	0.166218	0.473439	-0.307221	-1165.76	intron (NM_001081123, intron 2 of 12)	intron (NM_001081123, intron 2 of 12)	23274	NM_001081123	75404	Mm.44305	NM_001081123	ENSMUSG00000036198	Arhgap36	1100001E04Rik|rho-gap	Rho GTPase activating protein 36	protein-coding
259	chrX	99216476	99218023	+	1548	76	0.194368	0.49612	-0.301752	-1160.51	Intergenic	Intergenic	81188	NM_010110	13641	Mm.3374	NM_010110	ENSMUSG00000031217	Efnb1	Cek5-L|EFL-3|Elk-L|Epl2|Eplg2|LERK-2|Lerk2|Stra1	ephrin B1	protein-coding
260	chrX	7947132	7948653	+	1522	80	0.103116	0.440031	-0.336914	-1156.15	promoter-TSS (NM_010413)	promoter-TSS (NM_010413)	-3	NM_010413	15185	Mm.29854	NM_010413	ENSMUSG00000031161	Hdac6	Hd6|Hdac5|Sfc6|mHDA2	histone deacetylase 6	protein-coding
261	chrX	20961337	20963357	+	2021	62	0.0543973	0.449144	-0.394747	-1149.8	promoter-TSS (NM_013840)	promoter-TSS (NM_013840)	233	NR_027446	320742	Mm.391227	NR_027445		A230072C01Rik	-	RIKEN cDNA A230072C01 gene	ncRNA
262	chrX	164418800	164420917	+	2118	71	0.102888	0.477005	-0.374117	-1144.1	promoter-TSS (NM_011081)	promoter-TSS (NM_011081)	78	NM_011081	18700	Mm.3781	NM_011081	ENSMUSG00000031381	Piga	AI194334|Pig-a	phosphatidylinositol glycan anchor biosynthesis, class A	protein-coding
263	chrX	136214853	136215566	+	714	64	0.137465	0.558066	-0.420601	-1142.59	intron (NM_009052, intron 1 of 2)	CpG	304	NM_009052	19716	Mm.422943	NM_009052	ENSMUSG00000050071	Bex1	AA407839|AU018692|Bex4|Rex3	brain expressed X-linked 1	protein-coding
264	chrX	93630867	93632801	+	1935	67	0.051419	0.407666	-0.356247	-1142.06	intron (NM_008892, intron 1 of 36)	intron (NM_008892, intron 1 of 36)	321	NM_008892	18968	Mm.1923	NM_008892	ENSMUSG00000006678	Pola1	AW321876|Pola	polymerase (DNA directed), alpha 1	protein-coding
265	chrX	56596789	56598584	+	1796	72	0.0583672	0.399687	-0.34132	-1137.49	intron (NM_146234, intron 1 of 3)	intron (NM_146234, intron 1 of 3)	233	NM_146234	236792	Mm.291824	NM_146234	ENSMUSG00000061273	Mmgt1	9630048L06Rik|BC032271|Emc5|Mir5116|Tmem32|mir-5116	membrane magnesium transporter 1	protein-coding
266	chrX	107815252	107816927	+	1676	70	0.0660939	0.441706	-0.375612	-1137.36	promoter-TSS (NM_001163104)	promoter-TSS (NM_001163104)	245	NM_025921	67028	Mm.37274	NM_025921	ENSMUSG00000031242	2610002M06Rik	8430408J07Rik|AI876413|Chmp1b2	RIKEN cDNA 2610002M06 gene	protein-coding
267	chrX	48592991	48594995	+	2005	74	0.10549	0.460212	-0.354722	-1120.71	intron (NM_001358792, intron 1 of 20)	(G)n|Simple_repeat|Simple_repeat	626	NM_001166648	208968	Mm.293819	NM_153532	ENSMUSG00000036916	Zfp280c	BC028839|Suhw3|Zfp633|Znf280c|mKIAA1584	zinc finger protein 280C	protein-coding
268	chrX	74281504	74283356	+	1853	74	0.0316764	0.41632	-0.384643	-1115.74	promoter-TSS (NM_001172154)	promoter-TSS (NM_001172154)	-97	NM_001172154	69537	Mm.20169	NM_027109	ENSMUSG00000019088	Dnase1l1	2310005K03Rik|AI324885|Dnase1ll|Dnasex|Dnl1ll|G4.8	deoxyribonuclease 1-like 1	protein-coding
269	chr17	26438676	26439371	+	696	98	0.784041	0.924534	-0.140493	-1113.76	exon (NM_001081656, exon 3 of 5)	exon (NM_001081656, exon 3 of 5)	24058	NM_001081656	240055	Mm.133211	NM_001081656	ENSMUSG00000034413	Neurl1b	C230078M08Rik|EG240055	neuralized E3 ubiquitin protein ligase 1B	protein-coding
270	chrX	37082933	37086221	+	3289	89	0.0793442	0.423157	-0.343813	-1112.08	intron (NM_026055, intron 1 of 2)	intron (NM_026055, intron 1 of 2)	645	NM_026055	67248	Mm.30478	NM_026055	ENSMUSG00000079641	Rpl39	2810465O16Rik	ribosomal protein L39	protein-coding
271	chr16	92695118	92696359	+	1242	61	0.542476	0.922406	-0.37993	-1097.01	exon (NM_009821, exon 1 of 5)	exon (NM_009821, exon 1 of 5)	1591	NM_001111023	12394	Mm.4081	NM_009821	ENSMUSG00000022952	Runx1	AML1|CBF-alpha-2|Cbfa2|Pebp2a2|Pebpa2b	runt related transcription factor 1	protein-coding
272	chrX	101221905	101223190	+	1286	63	0.0695905	0.457061	-0.387471	-1095.71	promoter-TSS (NM_018875)	promoter-TSS (NM_018875)	16	NM_001110311	55988	Mm.206949	NM_018875	ENSMUSG00000046032	Snx12	2610001F05Rik|AW045757|SDP8	sorting nexin 12	protein-coding
273	chr4	123322418	123323832	+	1415	116	0.389716	0.587511	-0.197795	-1095.26	exon (NM_022033, exon 1 of 1)	exon (NM_022033, exon 1 of 1)	554	NM_022033	64059	Mm.270287	NM_022033	ENSMUSG00000076436	Oxct2a	Oxct|Oxct2|Scot|Scot-t1	3-oxoacid CoA transferase 2A	protein-coding
274	chrX	135885469	135886651	+	1183	54	0.048838	0.482287	-0.433449	-1091.39	5' UTR (NM_198161, exon 1 of 5)	5' UTR (NM_198161, exon 1 of 5)	209	NM_198161	70237	Mm.440847	NM_198161	ENSMUSG00000072964	Bhlhb9	2700087I09Rik	basic helix-loop-helix domain containing, class B9	protein-coding
275	chr12	16577586	16581464	+	3879	78	0.551427	0.947839	-0.396412	-1089.94	intron (NM_001355598, intron 3 of 20)	B4A|SINE|B4	10245	NM_015763	14245	Mm.153625	NM_015763	ENSMUSG00000020593	Lpin1	Lipin1|fld	lipin 1	protein-coding
276	chrX	36111817	36112706	+	890	60	0.076705	0.432061	-0.355356	-1089.23	exon (NM_133990, exon 1 of 11)	exon (NM_133990, exon 1 of 11)	153	NM_133990	16164	Mm.24208	NM_133990	ENSMUSG00000017057	Il13ra1	AI882074|CD213a1|IL-13R-alpha-1|IL-13r[a]|Il13ra|NR4	interleukin 13 receptor, alpha 1	protein-coding
277	chr5	140611306	140615898	+	4593	97	0.41664	0.751748	-0.335108	-1083.92	intron (NM_008494, intron 6 of 7)	PB1D10|SINE|Alu	6261	NM_008494	16848	Mm.12834	NM_008494	ENSMUSG00000029570	Lfng	AW061165	LFNG O-fucosylpeptide 3-beta-N-acetylglucosaminyltransferase	protein-coding
278	chrX	12005613	12007539	+	1927	149	0.0482235	0.155808	-0.107585	-1080.86	Intergenic	CpG	73977	NM_175045	71458	Mm.196328	NM_029510	ENSMUSG00000040363	Bcor	2900008C10Rik|5830466J11Rik|8430401K06Rik|BcorR|D930024N20Rik|mKIAA1575	BCL6 interacting corepressor	protein-coding
279	chrX	153036708	153038395	+	1688	75	0.10424	0.472349	-0.368109	-1071.65	promoter-TSS (NM_023788)	promoter-TSS (NM_023788)	12	NM_023788	75625	Mm.6890	NM_023788	ENSMUSG00000047238	Mageh1	2010107K23Rik|APR-1|APR1	melanoma antigen, family H, 1	protein-coding
280	chrX	103356036	103357419	+	1384	78	0.0692035	0.36551	-0.296306	-1068.44	exon (NM_009767, exon 1 of 6)	exon (NM_009767, exon 1 of 6)	251	NM_009767	12212	Mm.42223	NM_009767	ENSMUSG00000031327	Chic1	Brx|Gm10454	cysteine-rich hydrophobic domain 1	protein-coding
281	chrX	94635718	94636632	+	915	61	0.0721634	0.419084	-0.346921	-1064.78	5' UTR (NM_008179, exon 1 of 1)	5' UTR (NM_008179, exon 1 of 1)	106	NM_008179	14853	Mm.20826	NM_008179	ENSMUSG00000071723	Gspt2	-	G1 to S phase transition 2	protein-coding
283	chr17	56123812	56125177	+	1366	118	0.48935	0.675029	-0.185679	-1061.53	exon (NM_013662, exon 17 of 17)	exon (NM_013662, exon 17 of 17)	-2548	NM_029796	76905	Mm.348025	NM_029796	ENSMUSG00000037095	Lrg1	1300008B03Rik|2310031E04Rik|Lrg|Lrhg	leucine-rich alpha-2-glycoprotein 1	protein-coding
284	chrX	73659276	73660411	+	1136	65	0.0886167	0.425979	-0.337363	-1059.91	promoter-TSS (NM_001199351)	promoter-TSS (NM_001199351)	11	NM_012040	93843	Mm.89564	NM_012040	ENSMUSG00000002012	Pnck	Bstk3|CaMKIbeta2|CaMKlb2|Camk1b|Punc|caMKlb1	pregnancy upregulated non-ubiquitously expressed CaM kinase	protein-coding
285	chrX	6777139	6780592	+	3454	106	0.170948	0.483204	-0.312256	-1059.89	Intergenic	Intergenic	-94619	NM_177914	331374	Mm.392752	NM_177914	ENSMUSG00000062393	Dgkk	Gm360	diacylglycerol kinase kappa	protein-coding
288	chrX	138913051	138915156	+	2106	94	0.177429	0.494597	-0.317168	-1055.43	promoter-TSS (NM_013724)	promoter-TSS (NM_013724)	-327	NM_013724	27206	Mm.482319	NM_013724	ENSMUSG00000052854	Nrk	AA407323|AA409510|AI225895|AV168563|AW538185|Nesk	Nik related kinase	protein-coding
289	chrX	102186693	102189819	+	3127	80	0.092775	0.483742	-0.390967	-1054.32	intron (NM_009094, intron 2 of 6)	intron (NM_009094, intron 2 of 6)	1135	NM_009094	20102	Mm.66	NM_009094	ENSMUSG00000031320	Rps4x	Rps4|Rps4-1	ribosomal protein S4, X-linked	protein-coding
290	chrX	74312626	74313849	+	1224	64	0.0472033	0.366005	-0.318802	-1052.63	exon (NM_138607, exon 1 of 13)	exon (NM_138607, exon 1 of 13)	204	NM_138607	108160	Mm.4370	NM_138607	ENSMUSG00000001962	Fam50a	D0HXS9928E|XAP-5	family with sequence similarity 50, member A	protein-coding
292	chr7	143295340	143296756	+	1417	85	0.290127	0.578993	-0.288866	-1050.11	non-coding (NR_001461, exon 1 of 1)	non-coding (NR_001461, exon 1 of 1)	499	NR_001461	63830	Mm.356096	NR_001461	ENSMUSG00000101609	Kcnq1ot1	Kvlqt1-as|Lit1|Tssc8	KCNQ1 overlapping transcript 1	ncRNA
295	chrX	104412687	104414380	+	1694	73	0.0796816	0.40582	-0.326138	-1047.29	intron (NM_009592, intron 1 of 15)	intron (NM_009592, intron 1 of 15)	313	NM_009592	11306	Mm.426128	NM_009592	ENSMUSG00000031333	Abcb7	AA517758|AU019072|Abc7	ATP-binding cassette, sub-family B (MDR/TAP), member 7	protein-coding
297	chr4	46579482	46583350	+	3869	82	0.501085	0.882014	-0.380929	-1042.73	intron (NM_001164804, intron 1 of 11)	MMTV-int|LTR|ERVK	-14976	NM_178893	107684	Mm.416311	NM_178893	ENSMUSG00000028337	Coro2a	9030208C03Rik|AI563590|IR10	coronin, actin binding protein 2A	protein-coding
298	chrX	134585231	134587627	+	2397	68	0.0979925	0.464694	-0.366702	-1037.17	intron (NM_019865, intron 2 of 4)	intron (NM_019865, intron 2 of 4)	775	NM_019865	19982	Mm.286408	NM_019865	ENSMUSG00000079435	Rpl36a	L44L|Rpl44	ribosomal protein L36A	protein-coding
299	chrX	155337417	155338883	+	1467	60	0.0591319	0.438133	-0.379001	-1035.36	exon (NM_001313711, exon 1 of 6)	exon (NM_001313711, exon 1 of 6)	310	NM_016764	53381	Mm.247542	NM_016764	ENSMUSG00000025289	Prdx4	AOE372|Prx-iv|Prx4|TRANK	peroxiredoxin 4	protein-coding
300	chrX	101272905	101274670	+	1766	68	0.0562133	0.378722	-0.322509	-1035.19	promoter-TSS (NM_021521)	promoter-TSS (NM_021521)	-304	NM_021521	59024	Mm.20873	NM_021521	ENSMUSG00000079487	Med12	230kDa|Mopa|OPA-1|Tnrc11|Trap230	mediator complex subunit 12	protein-coding
301	chr15	78485745	78493331	+	7587	91	0.474527	0.883695	-0.409168	-1028.92	intron (NM_008368, intron 4 of 9)	intron (NM_008368, intron 4 of 9)	5528	NM_008368	16185	Mm.35287	NM_008368	ENSMUSG00000068227	Il2rb	CD122|IL-15Rbeta|IL15Rbeta|Il-2/15Rbeta|Il-2Rbeta|p70	interleukin 2 receptor, beta chain	protein-coding
302	chrX	150656156	150657752	+	1597	82	0.23332	0.589037	-0.355717	-1028.77	intron (NM_001290770, intron 1 of 12)	intron (NM_001290770, intron 1 of 12)	482	NM_019548	56191	Mm.3597	NM_019548	ENSMUSG00000025272	Tro	AA409408|Maged3|Maged3l|Tnn|Trol|magphinin	trophinin	protein-coding
303	chrX	43428011	43431265	+	3255	106	0.124429	0.417266	-0.292837	-1028.41	Intergenic	Intergenic	-154854	NM_011855	23963	Mm.327698	NM_011855	ENSMUSG00000016150	Tenm1	Odz1|Odz2|TCAP-1|Ten-m1|ten-1	teneurin transmembrane protein 1	protein-coding
304	chrX	56374088	56375213	+	1126	65	0.0774408	0.378247	-0.300806	-1024.07	exon (NM_183030, exon 1 of 2)	exon (NM_183030, exon 1 of 2)	133	NM_183030	320237	Mm.233168	NM_183030		Smim10l2a	6330419J24Rik|Ncrna00086	small integral membrane protein 10 like 2A	protein-coding
305	chrX	42067467	42069187	+	1721	72	0.0578421	0.422259	-0.364417	-1022.92	promoter-TSS (NR_125870)	promoter-TSS (NR_125870)	-71	NM_001301639	11798	Mm.259879	NM_009688	ENSMUSG00000025860	Xiap	1110015C02Rik|Aipa|Api3|Birc4|IAP3|ILP-1|MIHA	X-linked inhibitor of apoptosis	protein-coding
306	chrX	75416045	75417151	+	1107	64	0.0366634	0.37972	-0.343057	-1021.01	promoter-TSS (NM_001166457)	promoter-TSS (NM_001166457)	-14	NM_001039373	17763	Mm.16366	NM_001039373	ENSMUSG00000031200	Mtcp1	P13MTCP1	mature T cell proliferation 1	protein-coding
307	chrX	48512768	48514401	+	1634	67	0.0535684	0.386816	-0.333247	-1018.5	promoter-TSS (NM_012019)	promoter-TSS (NM_012019)	-21	NM_012019	26926	Mm.240434	NM_012019	ENSMUSG00000036932	Aifm1	AIF|AIFsh2|Hq|Pdcd8	apoptosis-inducing factor, mitochondrion-associated 1	protein-coding
308	chrX	12127689	12129565	+	1877	148	0.0490546	0.153489	-0.104434	-1018.43	intron (NM_001168321, intron 1 of 13)	CpG	31719	NR_045434	71458	Mm.196328	NM_029510	ENSMUSG00000040363	Bcor	2900008C10Rik|5830466J11Rik|8430401K06Rik|BcorR|D930024N20Rik|mKIAA1575	BCL6 interacting corepressor	protein-coding
309	chrX	96095427	96099359	+	3933	79	0.0409541	0.399117	-0.358163	-1008.19	intron (NM_010833, intron 1 of 12)	intron (NM_010833, intron 1 of 12)	1348	NM_010833	17698	Mm.138876	NM_010833	ENSMUSG00000031207	Msn	C78546	moesin	protein-coding
310	chrX	104668570	104671400	+	2831	55	0.0833069	0.468292	-0.384985	-1006.68	intron (NM_175358, intron 1 of 11)	intron (NM_175358, intron 1 of 11)	1079	NM_175358	108672	Mm.30574	NM_175358	ENSMUSG00000033906	Zdhhc15	6030457O13Rik	zinc finger, DHHC domain containing 15	protein-coding
311	chrX	36987889	36990120	+	2232	81	0.0515377	0.37034	-0.318803	-1002.05	intron (NM_001177323, intron 1 of 9)	intron (NM_001177323, intron 1 of 9)	691	NM_001177324	56526	Mm.260036	NM_019942	ENSMUSG00000050379	2023-09-06	2810035H17Rik|C920001C06Rik|Sep6|mKIAA0128	septin 6	protein-coding
312	chrX	12936600	12937401	+	802	53	0.0498495	0.41413	-0.36428	-1000.17	exon (NM_001272033, exon 1 of 1)	exon (NM_001272033, exon 1 of 1)	127	NM_001272033	245350	Mm.302695	NM_001272033		AA414768	-	expressed sequence AA414768	protein-coding
313	chrX	134686194	134687433	+	1240	61	0.0773468	0.448654	-0.371307	-996.878	promoter-TSS (NR_045454)	promoter-TSS (NR_045454)	294	NM_001202500	100503043	Mm.31961	NM_001202500	ENSMUSG00000049804	Armcx4	AI448196|Gm195	armadillo repeat containing, X-linked 4	protein-coding
314	chr11	22971659	22974251	+	2593	130	0.352556	0.53937	-0.186814	-995.333	promoter-TSS (NM_001361661)	promoter-TSS (NM_001361661)	-89	NM_001361661	17846	Mm.259903	NM_144514	ENSMUSG00000051355	Commd1	AI256843|Murr1|U2/Mu	COMM domain containing 1	protein-coding
315	chr11	102437354	102438876	+	1523	173	0.282055	0.395079	-0.113024	-995.152	exon (NM_199200, exon 8 of 8)	exon (NM_199200, exon 8 of 8)	7793	NM_008175	14824	Mm.1568	NM_008175	ENSMUSG00000034708	Grn	Pgrn|epithelin	granulin	protein-coding
316	chrX	106010904	106012543	+	1640	66	0.0450112	0.386489	-0.341478	-994.161	exon (NM_001190409, exon 1 of 10)	exon (NM_001190409, exon 1 of 10)	176	NM_001190409	67075	Mm.275943	NM_025952	ENSMUSG00000031232	Magt1	2410001C15Rik|2610529C04Rik|2810482I07Rik|IAG2|IAP	magnesium transporter 1	protein-coding
317	chrX	95443766	95445218	+	1453	72	0.0687059	0.403018	-0.334312	-992.634	intron (NM_175179, intron 1 of 1)	CpG	348	NM_175179	72345	Mm.182867	NM_175179	ENSMUSG00000050332	Amer1	2810002O09Rik|AW492303|Fam123b|Wtx	APC membrane recruitment 1	protein-coding
320	chr5	76856501	76858339	+	1839	129	0.449502	0.6255	-0.175998	-982.283	exon (NM_001163793, exon 6 of 9)	exon (NM_001163793, exon 6 of 9)	16821	NM_001163793	320827	Mm.101504	NM_001163793	ENSMUSG00000036377	C530008M17Rik	2810489J07Rik|4930529A19Rik|4931405B09Rik|Kiaa1211|mKIAA1211	RIKEN cDNA C530008M17 gene	protein-coding
321	chrX	101532119	101533790	+	1672	59	0.0901649	0.487651	-0.397486	-974.767	exon (NM_001290729, exon 1 of 39)	exon (NM_001290729, exon 1 of 39)	219	NM_001290729	270627	Mm.261750	NM_001081008	ENSMUSG00000031314	Taf1	AU015687|B430306D02Rik|Ccg-1|Ccg1|KAT4|N-TAF1|TAFII250|Taf2a|p250	TATA-box binding protein associated factor 1	protein-coding
322	chrX	137569347	137572190	+	2844	101	0.162437	0.445907	-0.283469	-970.532	promoter-TSS (NM_030688)	promoter-TSS (NM_030688)	14	NM_030688	60367	Mm.328321	NM_030688	ENSMUSG00000059203	Il1rapl2	-	interleukin 1 receptor accessory protein-like 2	protein-coding
324	chrX	10216007	10217210	+	1204	71	0.0840151	0.388156	-0.304141	-968.47	promoter-TSS (NM_001177952)	promoter-TSS (NM_001177952)	-155	NM_001177952	19893	Mm.247556	NM_011285	ENSMUSG00000031174	Rpgr	Rd9|Rp3h	retinitis pigmentosa GTPase regulator	protein-coding
325	chrX	73880087	73881359	+	1273	66	0.134739	0.480533	-0.345793	-968.103	5' UTR (NM_008478, exon 1 of 29)	5' UTR (NM_008478, exon 1 of 29)	111	NM_008478	16728	Mm.260568	NM_008478	ENSMUSG00000031391	L1cam	CD171|L1|N-CAM-L1|NCAM-L1	L1 cell adhesion molecule	protein-coding
326	chrX	140540617	140544083	+	3467	82	0.0831541	0.448861	-0.365706	-967.976	intron (NM_001077364, intron 2 of 3)	intron (NM_001077364, intron 2 of 3)	318	NR_122039	14605	Mm.22216	NM_010286	ENSMUSG00000031431	Tsc22d3	DIP|Dsip1|Gilz|TSC-22R|Tilz3	TSC22 domain family, member 3	protein-coding
327	chrX	95956066	95957727	+	1662	65	0.0956147	0.456405	-0.36079	-963.223	promoter-TSS (NM_152822)	promoter-TSS (NM_152822)	78	NM_152822	76130	Mm.274318	NM_152822	ENSMUSG00000057421	Las1l	1810030A06Rik|5830482G23Rik	LAS1-like (S. cerevisiae)	protein-coding
329	chrX	23692630	23694844	+	2215	87	0.042312	0.280082	-0.23777	-959.421	intron (NM_175180, intron 1 of 19)	intron (NM_175180, intron 1 of 19)	686	NM_001305675	72404	Mm.423	NM_175180	ENSMUSG00000036769	Wdr44	2610034K17Rik|RAB11BP|RPH11	WD repeat domain 44	protein-coding
330	chrX	136033128	136034289	+	1162	68	0.0829667	0.403264	-0.320297	-955.279	exon (NM_029541, exon 1 of 1)	exon (NM_029541, exon 1 of 1)	341	NM_029541	76219	Mm.482965	NM_029541	ENSMUSG00000048355	Arxes1	6530401D17Rik|Spc22/23|Spcs3	adipocyte-related X-chromosome expressed sequence 1	protein-coding
331	chrX	56609298	56611150	+	1853	77	0.0747502	0.343401	-0.268651	-954.357	intron (NM_172780, intron 1 of 15)	intron (NM_172780, intron 1 of 15)	389	NM_172780	236794	Mm.17815	NM_172780	ENSMUSG00000060681	Slc9a6	3732426M05|6430520C02Rik|NHE6|mKIAA0267	solute carrier family 9 (sodium/hydrogen exchanger), member 6	protein-coding
332	chr7	142368038	142371724	+	3687	55	0.357272	0.78443	-0.427158	-954.256	intron (NM_001347541, intron 2 of 2)	intron (NM_001347541, intron 2 of 2)	2378	NM_177265	320802	Mm.154486	NM_177265	ENSMUSG00000045777	Ifitm10	6330512M04Rik|AI848576|DSPA3	interferon induced transmembrane protein 10	protein-coding
334	chrX	135795791	135797334	+	1544	56	0.0584349	0.459846	-0.401411	-953.016	intron (NM_001004359, intron 5 of 9)	intron (NM_001004359, intron 5 of 9)	-10345	NR_035497	100316820		NR_035497	ENSMUSG00000088464	Mir1970	mmu-mir-1970	microRNA 1970	ncRNA
335	chrX	20703574	20705446	+	1873	69	0.0742863	0.397898	-0.323612	-952.837	intron (NM_145628, intron 1 of 20)	CpG	601	NM_145628	236733	Mm.34489	NM_145628	ENSMUSG00000031066	Usp11	6230415D12Rik|mKIAA4085	ubiquitin specific peptidase 11	protein-coding
336	chrX	8175342	8176293	+	952	60	0.0426477	0.361582	-0.318935	-946.964	exon (NM_001166437, exon 2 of 7)	exon (NM_001166437, exon 2 of 7)	364	NM_001166437	209815	Mm.122963	NM_172478	ENSMUSG00000039201	Tbc1d25	6330576A08Rik|DXHXS7927e|Oatl1	TBC1 domain family, member 25	protein-coding
337	chrX	100776550	100777786	+	1237	59	0.0858956	0.447963	-0.362067	-942.823	promoter-TSS (NM_001177780)	promoter-TSS (NM_001177780)	-103	NM_001177780	53310	Mm.4615	NM_016747	ENSMUSG00000000881	Dlg3	Dlgh3|SAP102|mKIAA1232	discs large MAGUK scaffold protein 3	protein-coding
339	chr11	86814938	86816046	+	1109	69	0.0955289	0.482604	-0.387075	-940.821	Intergenic	MMVL30-int|LTR|ERV1	-7832	NM_026191	67487	Mm.260627	NM_026191	ENSMUSG00000018425	Dhx40	2410016C14Rik|ARG147|DDX40|PAD	DEAH (Asp-Glu-Ala-His) box polypeptide 40	protein-coding
340	chr4	53165390	53165920	+	531	60	0.386246	0.754975	-0.368729	-939.222	Intergenic	(CACG)n|Simple_repeat|Simple_repeat	-5760	NM_013454	11303	Mm.277376	NM_013454	ENSMUSG00000015243	Abca1	ABC-1|Abc1	ATP-binding cassette, sub-family A (ABC1), member 1	protein-coding
341	chrX	7670268	7672034	+	1767	66	0.0795979	0.442975	-0.363377	-935.463	exon (NM_019755, exon 1 of 5)	exon (NM_019755, exon 1 of 5)	239	NM_019755	18824	Mm.18565	NM_019755	ENSMUSG00000031146	Plp2	mIMA4	proteolipid protein 2	protein-coding
342	chr17	34970083	34971565	+	1483	146	0.344791	0.490391	-0.145601	-931.597	exon (NM_010479, exon 1 of 1)	exon (NM_010479, exon 1 of 1)	1332	NM_010479	193740	Mm.6388	NM_010479	ENSMUSG00000091971	Hspa1a	Hsp70-3|Hsp70.3|Hsp72|hsp68|hsp70A1	heat shock protein 1A	protein-coding
343	chrX	8251631	8253539	+	1909	72	0.083552	0.42978	-0.346228	-928.948	promoter-TSS (NM_001290430)	promoter-TSS (NM_001290430)	-179	NM_001290430	54632	Mm.327529	NM_133991	ENSMUSG00000031171	Ftsj1	AI931847|Ftsj|Ftsjl|Sfc12	FtsJ RNA methyltransferase homolog 1 (E. coli)	protein-coding
344	chr10	127326115	127327314	+	1200	87	0.487786	0.713418	-0.225632	-928.911	intron (NM_001359657, intron 4 of 11)	CpG-1596	1072	NM_001359657	216445	Mm.227198	NM_146011	ENSMUSG00000040345	Arhgap9	AU043488	Rho GTPase activating protein 9	protein-coding
345	chrX	145503771	145506554	+	2784	80	0.099343	0.449426	-0.350083	-927.792	Intergenic	Intergenic	-17523	NM_153319	27494	Mm.100068	NM_153319	ENSMUSG00000041688	Amot	CAG-2|D0Kist1|Sii6	angiomotin	protein-coding
346	chrX	106186519	106188458	+	1940	72	0.0420159	0.339221	-0.297205	-927.533	intron (NM_008828, intron 1 of 10)	intron (NM_008828, intron 1 of 10)	388	NM_008828	18655	Mm.316355	NM_008828	ENSMUSG00000062070	Pgk1	Pgk-1	phosphoglycerate kinase 1	protein-coding
347	chrX	10484769	10486395	+	1627	72	0.0726787	0.389709	-0.31703	-925.615	intron (NM_019634, intron 1 of 7)	intron (NM_019634, intron 1 of 7)	466	NM_019634	21912	Mm.18590	NM_019634	ENSMUSG00000058254	Tspan7	1200014P11Rik|A15|AI323365|Cd231|Mxs1|PE31|R74651|TALLA|Tm4sf2	tetraspanin 7	protein-coding
348	chrX	134307727	134308921	+	1195	48	0.0426214	0.465527	-0.422905	-921.678	intron (NM_001305631, intron 1 of 21)	intron (NM_001305631, intron 1 of 21)	240	NM_001305631	102920	Mm.34903	NM_145924	ENSMUSG00000031262	Cenpi	CENP-I|Fshprh1	centromere protein I	protein-coding
349	chrX	106483862	106486906	+	3045	97	0.164902	0.460514	-0.295612	-919.478	promoter-TSS (NM_001007580)	promoter-TSS (NM_001007580)	-155	NM_001007580	333564	Mm.298000	NM_001007580	ENSMUSG00000033737	Fndc3c1	Fndc3c|Gm784	fibronectin type III domain containing 3C1	protein-coding
350	chrX	53268790	53270313	+	1524	63	0.0825459	0.457977	-0.375431	-914.779	5' UTR (NM_001166365, exon 1 of 9)	5' UTR (NM_001166365, exon 1 of 9)	254	NM_030167	78755	Mm.28559	NM_030167	ENSMUSG00000036022	Fam122b	4632404H22Rik|AI256344|SPACIA2	family with sequence similarity 122, member B	protein-coding
351	chr10	26227362	26233658	+	6297	47	0.231074	0.888091	-0.657018	-914.044	intron (NM_001013766, intron 2 of 7)	intron (NM_001013766, intron 2 of 7)	803	NM_001115154	268288	Mm.213322	NM_001013766	ENSMUSG00000051354	Samd3	Gm623	sterile alpha motif domain containing 3	protein-coding
352	chr15	78509775	78514493	+	4719	80	0.375333	0.745167	-0.369834	-914.041	Intergenic	Intergenic	-17068	NM_008368	16185	Mm.35287	NM_008368	ENSMUSG00000068227	Il2rb	CD122|IL-15Rbeta|IL15Rbeta|Il-2/15Rbeta|Il-2Rbeta|p70	interleukin 2 receptor, beta chain	protein-coding
355	chrX	48518377	48520136	+	1760	69	0.147263	0.509185	-0.361922	-908.702	promoter-TSS (NM_011228)	promoter-TSS (NM_011228)	-29	NM_011228	19337	Mm.2015	NM_011228	ENSMUSG00000031104	Rab33a	Rabs10	RAB33A, member RAS oncogene family	protein-coding
356	chr10	127168331	127171684	+	3354	111	0.232429	0.46353	-0.2311	-904.824	exon (NM_008080, exon 8 of 11)	exon (NM_008080, exon 8 of 11)	4176	NM_001358578	14421	Mm.386762	NM_008080	ENSMUSG00000006731	B4galnt1	4933429D13Rik|Gal-NAc-T|GalNAc-T|GalNAcT|Galgt1|Ggm-2|Ggm2	beta-1,4-N-acetyl-galactosaminyl transferase 1	protein-coding
357	chrX	134756462	134757628	+	1167	54	0.0525056	0.476337	-0.423831	-903.537	promoter-TSS (NR_106061)	promoter-TSS (NR_106061)	294	NM_001358521	71703	Mm.67949	NM_027870	ENSMUSG00000049047	Armcx3	1200004E24Rik|AI450003|ALEX3	armadillo repeat containing, X-linked 3	protein-coding
359	chr19	4065015	4066020	+	1006	65	0.416692	0.781995	-0.365303	-901.55	Intergenic	MMVL30-int|LTR|ERV1	-6070	NM_001362043	225884	Mm.440201	NM_144869	ENSMUSG00000058216	Gstp3	-	glutathione S-transferase pi 3	protein-coding
360	chr8	119895748	119896561	+	814	61	0.0970553	0.408632	-0.311577	-901.21	Intergenic	RLTR4_MM-int|LTR|ERV1	-14206	NM_009462	22224	Mm.256910	NM_009462	ENSMUSG00000031826	Usp10	2610014N07Rik|UBPO|Uchrp|mKIAA0190	ubiquitin specific peptidase 10	protein-coding
361	chrX	72986777	72987829	+	1053	60	0.138353	0.48151	-0.343157	-901.182	promoter-TSS (NM_009549)	promoter-TSS (NM_009549)	-36	NM_009549	22673	Mm.1161	NM_009549	ENSMUSG00000031351	Zfp185	P1|Znf185	zinc finger protein 185	protein-coding
362	chr12	109032870	109034453	+	1584	141	0.621016	0.737274	-0.116258	-900.886	exon (NM_001163175, exon 7 of 7)	exon (NM_001163175, exon 7 of 7)	34556	NM_001163175	380785	Mm.342085	NM_001163175	ENSMUSG00000040867	Begain	BM948371|Gm897	brain-enriched guanylate kinase-associated	protein-coding
363	chrX	48207915	48209157	+	1243	68	0.0485453	0.342581	-0.294036	-897.454	5' UTR (NM_172465, exon 1 of 10)	5' UTR (NM_172465, exon 1 of 10)	166	NM_172465	208884	Mm.207367	NM_172465	ENSMUSG00000036985	Zdhhc9	6430508G22|9530098M12Rik	zinc finger, DHHC domain containing 9	protein-coding
364	chr2	12069096	12069840	+	745	47	0.258262	0.757191	-0.498929	-896.494	Intergenic	(CA)n|Simple_repeat|Simple_repeat	-231778	NR_040353	338535	Mm.483275	NR_040353	ENSMUSG00000086843	E030013I19Rik	-	RIKEN cDNA E030013I19 gene	ncRNA
365	chrX	155214766	155216745	+	1980	64	0.0726929	0.448686	-0.375993	-893.47	intron (NM_009121, intron 2 of 5)	intron (NM_009121, intron 2 of 5)	694	NM_009121	20229	Mm.2734	NM_009121	ENSMUSG00000025283	Sat1	AA617398|SSAT|Sat	spermidine/spermine N1-acetyl transferase 1	protein-coding
369	chrX	58037969	58039946	+	1978	102	0.202019	0.434569	-0.23255	-889.255	Intergenic	CpG	8329	NM_009575	22773	Mm.255890	NM_009575	ENSMUSG00000067860	Zic3	Bn|Ka	zinc finger protein of the cerebellum 3	protein-coding
371	chrX	95711073	95712574	+	1502	58	0.0878797	0.425277	-0.337398	-886.834	5' UTR (NM_001034907, exon 1 of 9)	5' UTR (NM_001034907, exon 1 of 9)	145	NM_001034907	547176	Mm.302708	NM_001034907	ENSMUSG00000035045	Zc3h12b	A130028J20Rik|CXorf32|Gm373	zinc finger CCCH-type containing 12B	protein-coding
372	chrX	73342421	73343555	+	1135	54	0.0529557	0.415681	-0.362725	-882.889	intron (NM_001160229, intron 1 of 4)	intron (NM_001160229, intron 1 of 4)	367	NM_001160229	27081	Mm.26595	NM_031494	ENSMUSG00000031365	Zfp275	5430431L06Rik|AI593314|DXBay20|DXHXS52|DXPas8	zinc finger protein 275	protein-coding
374	chr12	86881075	86882833	+	1759	93	0.39882	0.60294	-0.20412	-879.951	exon (NM_145836, exon 1 of 1)	exon (NM_145836, exon 1 of 1)	2860	NM_145836	238330	Mm.248358	NM_145836	ENSMUSG00000034168	Irf2bpl	6430527G18Rik|Eap1	interferon regulatory factor 2 binding protein-like	protein-coding
376	chrX	12133306	12136051	+	2746	170	0.0403408	0.121419	-0.0810786	-874.812	non-coding (NR_045434, exon 4 of 4)	non-coding (NR_045434, exon 4 of 4)	25668	NR_045434	71458	Mm.196328	NM_029510	ENSMUSG00000040363	Bcor	2900008C10Rik|5830466J11Rik|8430401K06Rik|BcorR|D930024N20Rik|mKIAA1575	BCL6 interacting corepressor	protein-coding
377	chrX	144687549	144690101	+	2553	83	0.102169	0.413388	-0.311219	-874.753	promoter-TSS (NM_009428)	promoter-TSS (NM_009428)	-82	NM_001033795	619287	Mm.387961	NM_001033795	ENSMUSG00000071679	Rtl4	C230031A03Rik|Mar4|Zcchc16	retrotransposon Gag like 4	protein-coding
378	chrX	99042036	99043679	+	1644	60	0.10256	0.462994	-0.360434	-872.103	intron (NM_199018, intron 1 of 13)	CpG	276	NM_199018	236920	Mm.236928	NM_199018	ENSMUSG00000031216	Stard8	Dlc3|mKIAA0189	START domain containing 8	protein-coding
382	chrX	44789156	44790353	+	1198	83	0.270514	0.507708	-0.237195	-869.262	exon (NM_178739, exon 1 of 2)	exon (NM_178739, exon 1 of 2)	407	NM_001190718	245404	Mm.55685	NM_178739	ENSMUSG00000045284	Dcaf12l1	9330180J20|A230038L21Rik|Decaf12l1|Wdr40b	DDB1 and CUL4 associated factor 12-like 1	protein-coding
384	chrX	11806989	11808059	+	1071	101	0.0681711	0.206405	-0.138234	-860.318	Intergenic	CpG	273029	NM_175045	71458	Mm.196328	NM_029510	ENSMUSG00000040363	Bcor	2900008C10Rik|5830466J11Rik|8430401K06Rik|BcorR|D930024N20Rik|mKIAA1575	BCL6 interacting corepressor	protein-coding
385	chrX	47891674	47892870	+	1197	59	0.0551708	0.405944	-0.350773	-860.019	exon (NM_001290708, exon 1 of 24)	exon (NM_001290708, exon 1 of 24)	341	NM_053123	93761	Mm.229151	NM_053123	ENSMUSG00000031099	Smarca1	5730494M04Rik|Snf2l	SWI/SNF related, matrix associated, actin dependent regulator of chromatin, subfamily a, member 1	protein-coding
386	chrX	98890003	98891368	+	1366	72	0.0947381	0.377549	-0.282811	-857.858	5' UTR (NM_052976, exon 1 of 25)	5' UTR (NM_052976, exon 1 of 25)	340	NM_052976	94190	Mm.33536	NM_052976	ENSMUSG00000031214	Ophn1	C130037N19Rik|Wtgr	oligophrenin 1	protein-coding
388	chrX	75095176	75098014	+	2839	62	0.0710912	0.446644	-0.375553	-854.123	5' UTR (NM_001359413, exon 2 of 16)	5' UTR (NM_001359413, exon 2 of 16)	741	NM_001359413	245474	Mm.291062	NM_001030307	ENSMUSG00000031403	Dkc1	BC068171	dyskeratosis congenita 1, dyskerin	protein-coding
389	chrX	72273859	72275154	+	1296	64	0.083462	0.436145	-0.352683	-853.59	intron (NM_017369, intron 1 of 8)	intron (NM_017369, intron 1 of 8)	215	NM_017369	14404	Mm.391288	NM_017369	ENSMUSG00000031340	Gabre	-	gamma-aminobutyric acid (GABA) A receptor, subunit epsilon	protein-coding
392	chrX	135838647	135840171	+	1525	53	0.0615571	0.471207	-0.40965	-841.644	intron (NM_001359371, intron 1 of 5)	intron (NM_001359371, intron 1 of 5)	375	NM_001359371	245607	Mm.489763	NM_001163015	ENSMUSG00000072966	Gprasp2	5330440H13Rik|GASP-2|GASP2|Prpl5	G protein-coupled receptor associated sorting protein 2	protein-coding
393	chr11	83527376	83530469	+	3094	51	0.386054	0.897865	-0.511811	-839.267	intron (NM_013653, intron 2 of 2)	URR1B|DNA|hAT-Charlie	1596	NM_013653	20304	Mm.284248	NM_013653	ENSMUSG00000035042	Ccl5	MuRantes|RANTES|SISd|Scya5|TCP228	chemokine (C-C motif) ligand 5	protein-coding
394	chrX	20657766	20659556	+	1791	65	0.058687	0.421207	-0.36252	-835.097	5' UTR (NM_001276317, exon 1 of 26)	5' UTR (NM_001276317, exon 1 of 26)	157	NM_001276317	22201	Mm.1104	NM_009457	ENSMUSG00000001924	Uba1	A1S9|Sbx|Ube-1|Ube1x	ubiquitin-like modifier activating enzyme 1	protein-coding
400	chr15	72808787	72811193	+	2407	102	0.390665	0.604563	-0.213897	-831.019	non-coding (NR_002864, exon 1 of 1)	non-coding (NR_002864, exon 1 of 1)	334	NR_002864	353342	Mm.440245	NR_002864	ENSMUSG00000106847	Peg13	-	paternally expressed 13	ncRNA
401	chr6	52162544	52166308	+	3765	125	0.440875	0.606326	-0.165451	-830.547	exon (NM_010451, exon 1 of 2)	exon (NM_010451, exon 1 of 2)	405	NM_010451	15399	Mm.131	NM_010451	ENSMUSG00000014704	Hoxa2	AI324701|HOX1.11|Hox-1.11	homeobox A2	protein-coding
402	chrX	38634481	38635606	+	1126	51	0.037096	0.437278	-0.400182	-830.494	promoter-TSS (NM_021550)	promoter-TSS (NM_021550)	100	NM_021550	59048	Mm.441410	NM_021550	ENSMUSG00000048970	C1galt1c1	1500002I11Rik|AB030184|C1GalT2|C81205|Cosmc	C1GALT1-specific chaperone 1	protein-coding
403	chr8	19784190	19785509	+	1320	80	0.113942	0.258011	-0.144069	-830.391	intron (NM_001270553, intron 6 of 9)	CpG	55273	NM_001039553	626415	Mm.425517	NM_001039553	ENSMUSG00000096265	4930467E23Rik	TSAP	RIKEN cDNA 4930467E23 gene	protein-coding
404	chrX	135741975	135743580	+	1606	65	0.072219	0.35639	-0.284171	-830.381	promoter-TSS (NM_026081)	promoter-TSS (NM_026081)	85	NM_001005385	67298	Mm.271980	NM_026081	ENSMUSG00000043384	Gprasp1	2210415K24Rik|3110031O14Rik|C87852|GASP|GASP1	G protein-coupled receptor associated sorting protein 1	protein-coding
405	chrX	48137361	48144502	+	7142	91	0.139761	0.531697	-0.391936	-829.337	Intergenic	Intergenic	-5505	NM_001313749	74131	Mm.276131	NM_028773	ENSMUSG00000031101	Sash3	1200013B08Rik|AW413946|SLY1	SAM and SH3 domain containing 3	protein-coding
406	chrX	146962061	146964147	+	2087	88	0.18905	0.443153	-0.254103	-828.969	intron (NM_008312, intron 1 of 5)	CpG	591	NM_008312	15560	Mm.439670	NM_008312	ENSMUSG00000041380	Htr2c	5-HT2C|5-HT2cR|5-HTR2C|5HT1c|Htr1c|SR1	5-hydroxytryptamine (serotonin) receptor 2C	protein-coding
408	chr5	97934953	97935970	+	1018	57	0.352429	0.671163	-0.318734	-826.812	intron (NM_133738, intron 16 of 16)	CpG	95501	NM_133738	71914	Mm.24842	NM_133738	ENSMUSG00000029338	Antxr2	2310046B19Rik|AW561899|CMG-2|CMG2|cI-35	anthrax toxin receptor 2	protein-coding
409	chrX	106026180	106028245	+	2066	59	0.082807	0.464287	-0.38148	-826.486	promoter-TSS (NM_001109757)	promoter-TSS (NM_001109757)	-12	NM_001109757	11977	Mm.254297	NM_009726	ENSMUSG00000033792	Atp7a	MNK	ATPase, Cu++ transporting, alpha polypeptide	protein-coding
410	chr4	147218995	147220321	+	1327	81	0.607883	0.811127	-0.203244	-826.406	intron (NM_001039209, intron 1 of 2)	MuLV-int|LTR|ERV1	43792	NM_001039209	195531	Mm.270762	NM_001039209	ENSMUSG00000078496	Zfp982	Gm13152	zinc finger protein 982	protein-coding
411	chr1	88205162	88206082	+	921	75	0.16353	0.363244	-0.199713	-825.03	exon (NM_008299, exon 1 of 1)	exon (NM_008299, exon 1 of 1)	126	NM_008299	15504	Mm.439983	NM_008299	ENSMUSG00000081984	Dnajb3	Hsj3|MSJ-1|Msj1	DnaJ heat shock protein family (Hsp40) member B3	protein-coding
412	chr4	114665817	114667588	+	1772	74	0.605691	0.842002	-0.23631	-823.058	Intergenic	Intergenic	-155018	NR_033617	433746	Mm.388908	NR_033617	ENSMUSG00000055198	Gm12830	-	predicted gene 12830	ncRNA
413	chr8	15028824	15032965	+	4142	88	0.278167	0.586335	-0.308169	-821.361	3' UTR (NM_029116, exon 2 of 2)	3' UTR (NM_029116, exon 2 of 2)	15184	NR_037972	434285	Mm.334425	NM_001007591	ENSMUSG00000049008	BB014433	-	expressed sequence BB014433	ncRNA
415	chrX	74248733	74250245	+	1513	50	0.0465352	0.399911	-0.353376	-820.069	Intergenic	Intergenic	-2955	NM_001290421	192176	Mm.295533	NM_010227	ENSMUSG00000031328	Flna	ABP-280|Dilp2|F730004A14Rik|Fln1|GENA 379|filamin-1	filamin, alpha	protein-coding
416	chrX	95025420	95027069	+	1650	68	0.120849	0.424255	-0.303406	-817.857	5' UTR (NM_178753, exon 1 of 1)	5' UTR (NM_178753, exon 1 of 1)	438	NM_178753	270624	Mm.115205	NM_178753	ENSMUSG00000071722	Spin4	9630042H07Rik	spindlin family, member 4	protein-coding
417	chrX	101332044	101333550	+	1507	66	0.0948137	0.422995	-0.328181	-817.795	Intergenic	Intergenic	33618	NM_172932	245537	Mm.121508	NM_172932	ENSMUSG00000031302	Nlgn3	A230085M13Rik|HNL3|NL3|NLG3	neuroligin 3	protein-coding
418	chrX	13461186	13462354	+	1169	48	0.0527857	0.434563	-0.381777	-816.952	Intergenic	CpG	-5902	NM_173415	236690	Mm.90233	NM_173415	ENSMUSG00000051228	Nyx	CLNP|CSNB1|CSNB4|nob	nyctalopin	protein-coding
419	chrX	93284354	93287149	+	2796	81	0.134992	0.463037	-0.328045	-816.747	promoter-TSS (NM_001305940)	promoter-TSS (NM_001305940)	-756	NM_007492	11878	Mm.275547	NM_007492	ENSMUSG00000035277	Arx	Arx1	aristaless related homeobox	protein-coding
420	chr12	99644852	99645856	+	1005	61	0.473641	0.733981	-0.26034	-816.241	Intergenic	LSU-rRNA_Hsa|rRNA|rRNA	-17380	NR_045288	73457	Mm.383439	NR_045288	ENSMUSG00000100211	1700064M15Rik	-	RIKEN cDNA 1700064M15 gene	ncRNA
421	chrX	70364600	70365664	+	1065	51	0.0732825	0.413178	-0.339896	-815.817	promoter-TSS (NM_010498)	promoter-TSS (NM_010498)	-47	NM_010498	15931	Mm.233083	NM_010498	ENSMUSG00000035847	Ids	AW214631	iduronate 2-sulfatase	protein-coding
422	chrX	7883813	7884769	+	957	59	0.0449533	0.336542	-0.291589	-812.148	promoter-TSS (NM_078484)	promoter-TSS (NM_078484)	47	NM_078484	22232	Mm.214976	NM_078484	ENSMUSG00000031156	Slc35a2	AI327289|Had-1|Had1|Sfc8|UGT|Ugalt	solute carrier family 35 (UDP-galactose transporter), member A2	protein-coding
423	chrX	37109112	37110847	+	1736	64	0.0767235	0.3812	-0.304476	-811.983	intron (NM_026573, intron 1 of 9)	intron (NM_026573, intron 1 of 9)	343	NM_026573	68134	Mm.271160	NM_026573	ENSMUSG00000036572	Upf3b	5730594O13Rik|AI317193|AW541158|RENT3B|UPF3X	UPF3 regulator of nonsense transcripts homolog B (yeast)	protein-coding
424	chr8	83667926	83669079	+	1154	87	0.508117	0.701936	-0.193819	-810.99	exon (NM_013641, exon 2 of 3)	exon (NM_013641, exon 2 of 3)	1858	NM_013641	19216	Mm.213000	NM_013641	ENSMUSG00000019464	Ptger1	EP1|Ptgerep1	prostaglandin E receptor 1 (subtype EP1)	protein-coding
425	chrX	113297434	113299139	+	1706	68	0.0766165	0.408356	-0.33174	-807.921	promoter-TSS (NM_001142570)	promoter-TSS (NM_001142570)	30	NM_001142570	93837	Mm.79760	NM_033605	ENSMUSG00000025592	Dach2	9430028N04Rik	dachshund family transcription factor 2	protein-coding
428	chr7	4470106	4472743	+	2638	108	0.4162	0.636622	-0.220422	-805.906	promoter-TSS (NR_028416)	promoter-TSS (NR_028416)	-540	NR_028416	320749	Mm.396688	NR_028416		D630041G03Rik	-	RIKEN cDNA D630041G03 gene	ncRNA
429	chrX	100767040	100768670	+	1631	68	0.178726	0.500196	-0.32147	-805.322	5' UTR (NM_001177778, exon 1 of 20)	5' UTR (NM_001177778, exon 1 of 20)	133	NM_001290402	53310	Mm.4615	NM_016747	ENSMUSG00000000881	Dlg3	Dlgh3|SAP102|mKIAA1232	discs large MAGUK scaffold protein 3	protein-coding
431	chrX	151016426	151018000	+	1575	59	0.0583507	0.428503	-0.370153	-802.524	promoter-TSS (NM_001168600)	promoter-TSS (NM_001168600)	80	NM_001168600	237107	Mm.45987	NM_198110	ENSMUSG00000025266	Gnl3l	BC020354	guanine nucleotide binding protein-like 3 (nucleolar)-like	protein-coding
432	chrX	167100225	167109217	+	8993	98	0.20555	0.617081	-0.411531	-800.335	Intergenic	(TTTC)n|Simple_repeat|Simple_repeat	-34351	NM_001101606	667794	Mm.302232	NM_001101606		Gm8817	EG667794	predicted gene 8817	protein-coding
433	chr5	74057521	74058175	+	655	26	0.286792	0.954808	-0.668016	-799.401	intron (NM_177561, intron 1 of 8)	(GAA)n|Simple_repeat|Simple_repeat	10563	NM_177561	69727	Mm.48795	NM_177561	ENSMUSG00000054814	Usp46	1190009E20Rik|2410018I08Rik|AI451644	ubiquitin specific peptidase 46	protein-coding
434	chrX	142227487	142229244	+	1758	67	0.0992455	0.453298	-0.354053	-798.492	promoter-TSS (NM_001290533)	promoter-TSS (NM_001290533)	188	NM_172782	237082	Mm.41899	NM_172782	ENSMUSG00000042271	Nxt2	6330587F24Rik|AI787442|P15-2	nuclear transport factor 2-like export factor 2	protein-coding
435	chrX	135993581	135994359	+	779	47	0.0692373	0.398937	-0.3297	-795.944	exon (NM_029823, exon 1 of 1)	exon (NM_029823, exon 1 of 1)	150	NM_029823	76976	Mm.328305	NM_029823	ENSMUSG00000048040	Arxes2	2900062L11Rik|Spc22/23|Spcs3	adipocyte-related X-chromosome expressed sequence 2	protein-coding
436	chrX	72917724	72918875	+	1152	49	0.039186	0.415957	-0.376771	-795.603	promoter-TSS (NM_019405)	promoter-TSS (NM_019405)	45	NM_019405	26370	Mm.24643	NM_019405	ENSMUSG00000031347	Cetn2	1110034A02Rik|AI326150|Calt|caltractin	centrin 2	protein-coding
437	chrX	7750345	7751204	+	860	61	0.0578774	0.300643	-0.242766	-793.438	Intergenic	CpG	-2315	NR_030454	735274		NR_030454	ENSMUSG00000106252	Mir684-1	Mirn684-1	microRNA 684-1	ncRNA
438	chrX	160390148	160391314	+	1167	62	0.128159	0.40753	-0.279371	-792.86	promoter-TSS (NM_178712)	promoter-TSS (NM_178712)	41	NM_001290445	237175	Mm.213016	NM_178712	ENSMUSG00000031298	Adgrg2	AW212196|B830041D06Rik|Gpr64|Me6	adhesion G protein-coupled receptor G2	protein-coding
439	chr3	37481327	37481843	+	517	37	0.483932	0.907491	-0.423559	-790.793	intron (NM_021343, intron 14 of 15)	LSU-rRNA_Hsa|rRNA|rRNA	61635	NM_021343	57815	Mm.172679	NM_021343	ENSMUSG00000027722	Spata5	2510048F20Rik|C78064|Spaf	spermatogenesis associated 5	protein-coding
440	chrX	75155553	75156153	+	601	51	0.097344	0.43065	-0.333306	-790.5	intron (NM_001033786, intron 2 of 4)	intron (NM_001033786, intron 2 of 4)	7898	NM_001033786	434800	Mm.460747	NM_001033786	ENSMUSG00000073094	Smim9	4930428E23Rik	small integral membrane protein 9	protein-coding
442	chrX	38455321	38456864	+	1544	64	0.0836115	0.385557	-0.301946	-790.327	intron (NR_152733, intron 1 of 9)	GC_rich|Low_complexity|Low_complexity	368	NR_152733	16784	Mm.486	NM_010685	ENSMUSG00000016534	Lamp2	CD107b|LGP-B|Lamp II|Lamp-2|Lamp-2a|Lamp-2b|Lamp-2c|Mac3	lysosomal-associated membrane protein 2	protein-coding
443	chr11	96332101	96333598	+	1498	74	0.603686	0.824211	-0.220524	-790.015	intron (NM_001079869, intron 1 of 3)	CpG	9723	NM_001079869	15410	Mm.342481	NM_010458	ENSMUSG00000048763	Hoxb3	Hox-2.7	homeobox B3	protein-coding
444	chrX	137036720	137038924	+	2205	59	0.171079	0.525179	-0.3541	-786.666	intron (NM_001082412, intron 1 of 6)	intron (NM_001082412, intron 1 of 6)	480	NM_001082412	67062	Mm.276518	NM_001082412	ENSMUSG00000044348	Slc25a53	2310046F18Rik|2810402A17Rik|AI448995|AI841128|Mcart6	solute carrier family 25, member 53	protein-coding
445	chrX	7696608	7698143	+	1536	57	0.0959938	0.411115	-0.315121	-786.126	exon (NM_173747, exon 1 of 11)	exon (NM_173747, exon 1 of 11)	241	NM_173747	209416	Mm.148753	NM_173747	ENSMUSG00000031148	Gpkow	4432411B18|DXErtd697e|DXImx41e|T54	G patch domain and KOW motifs	protein-coding
446	chrX	162901345	162902723	+	1379	56	0.0518698	0.427191	-0.375321	-785.183	promoter-TSS (NR_033143)	promoter-TSS (NR_033143)	-137	NR_033143	55936	Mm.2065	NM_018737	ENSMUSG00000031360	Ctps2	A830031M15Rik|AI326475|Ctpsh	cytidine 5'-triphosphate synthase 2	protein-coding
449	chrX	136989701	136993662	+	3962	72	0.130873	0.461334	-0.330461	-779.594	promoter-TSS (NM_001358437)	promoter-TSS (NM_001358437)	-698	NM_001358437	66995	Mm.440155	NM_025893	ENSMUSG00000031428	Zcchc18	1500031H04Rik|Sizn2	zinc finger, CCHC domain containing 18	protein-coding
450	chrX	38180505	38182312	+	1808	59	0.0701409	0.418341	-0.3482	-779.42	Intergenic	Intergenic	-8385	NM_020256	56805	Mm.391248	NM_020256	ENSMUSG00000048047	Zbtb33	AW260253|E130014G12Rik|Kaiso|Znf-kaiso	zinc finger and BTB domain containing 33	protein-coding
451	chrX	38249556	38252735	+	3180	93	0.131653	0.403327	-0.271673	-778.054	intron (NM_172930, intron 1 of 9)	intron (NM_172930, intron 1 of 9)	1336	NM_001289727	245386	Mm.72979	NM_172930	ENSMUSG00000036502	Tmem255a	4933417N17|6430550H21Rik|Fam70a	transmembrane protein 255A	protein-coding
454	chr10	118554150	118556501	+	2352	47	0.418188	0.917811	-0.499623	-774.566	intron (NR_104123, intron 1 of 4)	intron (NR_104123, intron 1 of 4)	1200	NR_104123	103214	Mm.30529	NR_104123	ENSMUSG00000112230	Ifngas1	AI447422|Tmevpg1	Ifng antisense RNA 1	ncRNA
455	chrX	48694619	48695694	+	1076	54	0.0653484	0.349906	-0.284557	-773.575	intron (NM_173376, intron 1 of 5)	CpG	152	NM_173376	209003	Mm.32561	NM_173376	ENSMUSG00000031107	Rbmx2	2700089A17Rik|2810411A03Rik|CGI-79	RNA binding motif protein, X-linked 2	protein-coding
456	chrX	8192169	8193911	+	1743	66	0.0859973	0.371429	-0.285432	-772.195	TTS (NM_023638)	TTS (NM_023638)	472	NM_007898	13595	Mm.27183	NM_007898	ENSMUSG00000031168	Ebp	AI255399|Pabp|SI|Td|mSI	phenylalkylamine Ca2+ antagonist (emopamil) binding protein	protein-coding
462	chrX	36863011	36864815	+	1805	59	0.0883791	0.429178	-0.340799	-762.931	intron (NM_029951, intron 1 of 6)	B1F|SINE|Alu	333	NM_029951	77644	Mm.290704	NM_029951	ENSMUSG00000006423	C330007P06Rik	-	RIKEN cDNA C330007P06 gene	protein-coding
463	chrX	153357791	153360939	+	3149	77	0.17625	0.41503	-0.23878	-760.417	promoter-TSS (NM_001357183)	promoter-TSS (NM_001357183)	-248	NM_001357183	245671	Mm.260751	NM_173780	ENSMUSG00000041649	Klf8	BKLF3|ZNF74	Kruppel-like factor 8	protein-coding
466	chr10	21995371	21999852	+	4482	100	0.582635	0.827396	-0.244761	-757.308	intron (NM_011361, intron 9 of 11)	intron (NM_011361, intron 9 of 11)	2945	NM_011361	20393	Mm.28405	NM_011361	ENSMUSG00000019970	Sgk1	Sgk	serum/glucocorticoid regulated kinase 1	protein-coding
467	chr7	101451530	101456724	+	5195	70	0.172138	0.592253	-0.420114	-753.928	intron (NM_001008548, intron 2 of 30)	intron (NM_001008548, intron 2 of 30)	-1935	NR_152194	207728	Mm.247564	NM_001008548	ENSMUSG00000030653	Pde2a	CGS-PDE|cGSPDE	phosphodiesterase 2A, cGMP-stimulated	protein-coding
469	chrX	48255784	48257805	+	2022	79	0.057243	0.293731	-0.236488	-753.03	promoter-TSS (NM_028276)	promoter-TSS (NM_028276)	-140	NM_028276	72554	Mm.336045	NM_028276	ENSMUSG00000063785	Utp14a	2700066J21Rik|JsdX|NY-CO-16|SDCCAG16|T25628|mKIAA0266	UTP14A small subunit processome component	protein-coding
470	chrX	163760374	163761793	+	1420	65	0.248525	0.570399	-0.321874	-752.81	5' UTR (NM_028842, exon 1 of 1)	5' UTR (NM_028842, exon 1 of 1)	249	NM_028842	74264	Mm.39304	NM_028842	ENSMUSG00000083695	Rnf138rt1	-	ring finger protein 138, retrogene 1	protein-coding
471	chr8	20122060	20123042	+	983	77	0.0965313	0.232607	-0.136075	-752.208	Intergenic	CpG	174881	NR_030708	547150	Mm.359054	NR_030708	ENSMUSG00000071796	6820431F20Rik	-	cadherin 11 pseudogene	pseudo
473	chrX	44367532	44368469	+	938	64	0.213284	0.489566	-0.276282	-751.288	exon (NM_175539, exon 1 of 1)	exon (NM_175539, exon 1 of 1)	337	NM_175539	245403	Mm.55270	NM_175539	ENSMUSG00000050926	Dcaf12l2	A130007F10Rik|Wdr40c	DDB1 and CUL4 associated factor 12-like 2	protein-coding
474	chr5	77606144	77606404	+	261	29	0.157936	0.690464	-0.532528	-750.427	Intergenic	(TCTA)n|Simple_repeat|Simple_repeat	140786	NR_131050	69370	Mm.426881	NR_131050	ENSMUSG00000107232	1700017L05Rik	-	RIKEN cDNA 1700017L05 gene	ncRNA
475	chr5	31251221	31252319	+	1099	65	0.50959	0.780208	-0.270618	-750.085	promoter-TSS (NM_027221)	promoter-TSS (NM_027221)	64	NM_027221	69815	Mm.389609	NM_027221	ENSMUSG00000029149	Krtcap3	2010001C09Rik|AW321088|Kcp3	keratinocyte associated protein 3	protein-coding
476	chrX	153139498	153140717	+	1220	55	0.0730888	0.383856	-0.310768	-749.74	5' UTR (NM_001004154, exon 1 of 11)	5' UTR (NM_001004154, exon 1 of 11)	149	NM_001004154	245670	Mm.190922	NM_001004154	ENSMUSG00000041658	Rragb	-	Ras-related GTP binding B	protein-coding
479	chr17	12741514	12742865	+	1352	87	0.37559	0.577281	-0.201691	-741.211	intron (NR_027773, intron 1 of 2)	CpG	878	NR_027784	104103	Mm.26553	NR_002853	ENSMUSG00000078247	Airn	2810051F02Rik|2810434M15Rik|AI256653|AI597500|AW049873|Air|B930018I07Rik|D17Ertd663e|IGF2RAS	antisense Igf2r RNA	ncRNA
481	chrX	7638205	7640516	+	2312	74	0.131198	0.414803	-0.283605	-739.674	intron (NM_009305, intron 1 of 6)	intron (NM_009305, intron 1 of 6)	780	NM_009305	20977	Mm.223674	NM_009305	ENSMUSG00000031144	Syp	A230093K24Rik|AI848995|Syn|p38	synaptophysin	protein-coding
482	chr5	37090945	37091848	+	904	59	0.785546	0.966929	-0.181383	-739.14	exon (NM_178394, exon 3 of 13)	exon (NM_178394, exon 3 of 13)	6160	NM_001347348	76071	Mm.85280	NM_178394	ENSMUSG00000063646	Jakmip1	5830437M04Rik|C330021K24Rik|Gababrbp|Marlin-1	janus kinase and microtubule interacting protein 1	protein-coding
484	chr8	71375493	71376511	+	1019	78	0.154699	0.306725	-0.152026	-735.549	exon (NM_010150, exon 3 of 4)	exon (NM_010150, exon 3 of 4)	4704	NM_001293800	77090	Mm.440170	NM_029865	ENSMUSG00000002396	Ocel1	9430098E02Rik|AI326022|AI593544	occludin/ELL domain containing 1	protein-coding
485	chrX	21360555	21362168	+	1614	57	0.119151	0.465317	-0.346165	-734.382	non-coding (NR_045668, exon 1 of 2)	non-coding (NR_045668, exon 1 of 2)	496	NR_045668	331392	Mm.23126	NM_198633	ENSMUSG00000051537	Gm5124	EG331392	nucleolar and coiled-body phosphoprotein 1 pseudogene	pseudo
488	chr2	37792903	37794292	+	1390	107	0.502077	0.639403	-0.137327	-730.463	exon (NM_001163566, exon 10 of 13)	exon (NM_001163566, exon 10 of 13)	17348	NM_001163566	241324	Mm.392369	NM_001163566	ENSMUSG00000035403	Crb2	5930402A21|BC043114	crumbs family member 2	protein-coding
490	chrX	36807565	36808723	+	1159	52	0.0739059	0.392983	-0.319077	-724.663	Intergenic	Intergenic	9056	NR_131979	69591	Mm.482947	NR_131979	ENSMUSG00000097468	Mdrl	2310010G23Rik	mitochondrial dynamic related lncRNA	ncRNA
492	chrX	20848053	20849113	+	1061	48	0.0506974	0.41206	-0.361363	-717.144	promoter-TSS (NM_009703)	promoter-TSS (NM_009703)	40	NM_001159645	11836	Mm.220946	NM_009703	ENSMUSG00000001127	Araf	1200013E08Rik|A-Raf|AW495444|Araf1	Araf proto-oncogene, serine/threonine kinase	protein-coding
493	chr19	53348648	53349628	+	981	91	0.368927	0.55062	-0.181693	-716.081	intron (NM_001008543, intron 3 of 5)	(TG)n|Simple_repeat|Simple_repeat	18730	NM_001008543	17859	Mm.2154	NM_010847	ENSMUSG00000025025	Mxi1	Gm10197|Mad2|bHLHc11	MAX interactor 1, dimerization protein	protein-coding
494	chr8	20296237	20297704	+	1468	76	0.0794498	0.205043	-0.125593	-715.455	intron (NR_030708, intron 1 of 4)	CpG	462	NR_030708	547150	Mm.359054	NR_030708	ENSMUSG00000071796	6820431F20Rik	-	cadherin 11 pseudogene	pseudo
495	chr12	106007798	106009602	+	1805	38	0.380085	0.908447	-0.528363	-714.548	Intergenic	Intergenic	-1563	NM_011705	22367	Mm.2981	NM_011705	ENSMUSG00000021115	Vrk1	51PK	vaccinia related kinase 1	protein-coding
496	chrX	48623122	48624286	+	1165	51	0.0586917	0.391468	-0.332776	-713.98	promoter-TSS (NM_001290705)	promoter-TSS (NM_001290705)	30	NM_001290705	20523	Mm.34953	NM_011398	ENSMUSG00000031105	Slc25a14	BMCP1|UCP5|UCP5L|UCP5S	solute carrier family 25 (mitochondrial carrier, brain), member 14	protein-coding
497	chr15	99380482	99381290	+	809	89	0.735485	0.929377	-0.193892	-713.8	Intergenic	(TG)n|Simple_repeat|Simple_repeat	-10404	NM_001310622	22379	Mm.29043	NM_011711	ENSMUSG00000023008	Fmnl3	2700073B04Rik|FBP11|Wbp3|mKIAA2014	formin-like 3	protein-coding
498	chrX	152001077	152002803	+	1727	55	0.0749842	0.432312	-0.357328	-712.938	promoter-TSS (NM_016763)	promoter-TSS (NM_016763)	44	NM_016763	15108	Mm.6994	NM_016763	ENSMUSG00000025260	Hsd17b10	17bHSD10|Ads9|ERAB|Hadh2	hydroxysteroid (17-beta) dehydrogenase 10	protein-coding
499	chrX	74296642	74298015	+	1374	49	0.0507593	0.410685	-0.359926	-712.846	intron (NM_001358380, intron 1 of 9)	intron (NM_001358380, intron 1 of 9)	231	NM_018794	54411	Mm.21961	NM_018794	ENSMUSG00000019087	Atp6ap1	16A|AC45|AI316502|AW108110|Atp6ip1|Atp6s1|C7-1|CF2|VATPS1|XAP-3|mFLJ00383	ATPase, H+ transporting, lysosomal accessory protein 1	protein-coding
501	chr9	56223362	56224032	+	671	46	0.386377	0.697916	-0.31154	-712.263	intron (NM_172924, intron 6 of 6)	LSU-rRNA_Hsa|rRNA|rRNA	-62627	NM_019793	56434	Mm.28484	NM_019793	ENSMUSG00000032324	Tspan3	1700055K04Rik|TM4-A|Tm4sf8	tetraspanin 3	protein-coding
502	chrX	150587443	150588991	+	1549	53	0.0781358	0.409192	-0.331056	-710.042	promoter-TSS (NM_029943)	promoter-TSS (NM_029943)	-62	NM_029943	77622	Mm.440275	NM_029943	ENSMUSG00000025269	Apex2	C430040P13Rik|ape2	apurinic/apyrimidinic endonuclease 2	protein-coding
503	chrX	100493484	100495159	+	1676	60	0.0683715	0.408459	-0.340088	-708.721	promoter-TSS (NM_008784)	promoter-TSS (NM_008784)	30	NM_008784	18518	Mm.7454	NM_008784	ENSMUSG00000031221	Igbp1	AI115586|AI662457|AW208785|C81413|Pc52|Tap42|p52	immunoglobulin (CD79A) binding protein 1	protein-coding
504	chrX	137097704	137101809	+	4106	79	0.200246	0.545549	-0.345304	-707.71	Intergenic	Intergenic	20570	NM_007957	13984	Mm.8017	NM_007957	ENSMUSG00000023443	Esx1	Spx1	extraembryonic, spermatogenesis, homeobox 1	protein-coding
506	chrX	151095700	151096928	+	1229	49	0.0812728	0.437809	-0.356536	-706.084	intron (NM_175146, intron 1 of 4)	CpG	229	NM_001164578	69499	Mm.8142	NM_175146	ENSMUSG00000025264	Tsr2	2310007F12Rik	TSR2 20S rRNA accumulation	protein-coding
507	chr18	45023755	45024789	+	1035	70	0.430885	0.738191	-0.307306	-704.854	Intergenic	L1Md_T|LINE|L1	195607	NM_001163013	240255	Mm.244482	NM_001163013	ENSMUSG00000034653	Ythdc2	3010002F02Rik|BC037178	YTH domain containing 2	protein-coding
508	chr5	64030772	64031370	+	599	38	0.29958	0.793132	-0.493552	-702.499	Intergenic	IAPLTR2_Mm|LTR|ERVK	-13902	NR_045384	74757	Mm.159329	NR_045384	ENSMUSG00000106219	5830416I19Rik	-	RIKEN cDNA 5830416I19 gene	ncRNA
509	chrX	107401582	107403689	+	2108	58	0.092525	0.435011	-0.342486	-696.624	intron (NM_008409, intron 1 of 5)	intron (NM_008409, intron 1 of 5)	725	NM_008409	16431	Mm.193	NM_008409	ENSMUSG00000031239	Itm2a	AW108051|Bricd2a|E25|Itm2	integral membrane protein 2A	protein-coding
510	chrX	139209949	139210520	+	572	45	0.0913621	0.464438	-0.373076	-695.746	intron (NM_001164630, intron 1 of 6)	intron (NM_001164630, intron 1 of 6)	190	NM_001164630	245631	Mm.131001	NM_175541	ENSMUSG00000042515	Mum1l1	9430086K21Rik	melanoma associated antigen (mutated) 1-like 1	protein-coding
512	chrX	102156215	102157570	+	1356	55	0.107636	0.405395	-0.297759	-693.04	intron (NM_146235, intron 1 of 1)	intron (NM_146235, intron 1 of 1)	199	NM_146235	236930	Mm.31911	NM_146235	ENSMUSG00000051220	Ercc6l	BC004701|D330021P09Rik	excision repair cross-complementing rodent repair deficiency complementation group 6 like	protein-coding
513	chrX	75475148	75475831	+	684	41	0.0584304	0.424368	-0.365938	-692.107	Intergenic	CpG	-38808	NM_011692	22327	Mm.8294	NM_011692	ENSMUSG00000031197	Vbp1	VBP-1	von Hippel-Lindau binding protein 1	protein-coding
515	chrX	169879057	169881462	+	2406	70	0.0618976	0.346733	-0.284836	-690.624	intron (NM_001290505, intron 1 of 9)	intron (NM_001290505, intron 1 of 9)	640	NM_001290505	17318	Mm.34441	NM_010797	ENSMUSG00000035299	Mid1	61B3-R|DXHXS1141|Fxy|Trim18	midline 1	protein-coding
516	chrX	75130048	75131590	+	1543	48	0.0719902	0.41924	-0.347249	-689.718	exon (NM_008621, exon 1 of 12)	exon (NM_008621, exon 1 of 12)	197	NM_008621	17524	Mm.391267	NM_008621	ENSMUSG00000031402	Mpp1	55kDa|C130070C03Rik|p55	membrane protein, palmitoylated	protein-coding
518	chr10	80314477	80316991	+	2515	104	0.606929	0.773981	-0.167052	-687.001	exon (NM_011789, exon 14 of 14)	exon (NM_011789, exon 14 of 14)	4814	NM_025521	66374	Mm.383824	NM_025521	ENSMUSG00000020133	2310011J03Rik	AI452186|AW545358	RIKEN cDNA 2310011J03 gene	protein-coding
520	chrX	152341854	152343107	+	1254	59	0.0486574	0.305893	-0.257236	-686.08	promoter-TSS (NM_001358369)	promoter-TSS (NM_001358369)	4	NM_029836	52808	Mm.9997	NM_029836	ENSMUSG00000041096	Tspyl2	CDA1|CINAP|DENTT|DXBwg1396e|DXHXS1008E|E130307F10Rik	TSPY-like 2	protein-coding
521	chr7	4477668	4479416	+	1749	65	0.269264	0.579493	-0.310229	-684.845	intron (NM_026146, intron 18 of 19)	intron (NM_026146, intron 18 of 19)	-7658	NR_028416	320749	Mm.396688	NR_028416		D630041G03Rik	-	RIKEN cDNA D630041G03 gene	ncRNA
525	chr17	35424953	35426724	+	1772	88	0.0675958	0.198441	-0.130845	-678.483	exon (NM_023124, exon 3 of 5)	exon (NM_023124, exon 3 of 5)	961	NM_207648	110557	Mm.439827	NM_207648	ENSMUSG00000073409	H2-Q6	0610037M15Rik|H-2Q6|Qa-6|Qa6	histocompatibility 2, Q region locus 6	protein-coding
526	chr11	101666355	101668340	+	1986	54	0.644829	0.951846	-0.307017	-677.534	3' UTR (NM_025404, exon 2 of 2)	3' UTR (NM_025404, exon 2 of 2)	1806	NM_025404	80981	Mm.266840	NM_025404	ENSMUSG00000034936	Arl4d	1110036H21Rik|ARL6|AW456149|Arf4l|Arfl4|Arl5	ADP-ribosylation factor-like 4D	protein-coding
527	chrX	71214656	71216046	+	1391	55	0.061545	0.385937	-0.324392	-676.582	intron (NM_001358113, intron 1 of 15)	intron (NM_001358113, intron 1 of 15)	277	NM_001358113	17772	Mm.274981	NM_019926	ENSMUSG00000031337	Mtm1	AF073996|Mtm|mKIAA4176	X-linked myotubular myopathy gene 1	protein-coding
528	chr11	106031904	106033717	+	1814	69	0.190781	0.487523	-0.296742	-676.288	intron (NM_001037712, intron 12 of 12)	IAPEz-int|LTR|ERVK	-4062	NM_027946	71833	Mm.307455	NM_027946	ENSMUSG00000049354	Dcaf7	1700012F10Rik|2610037L01Rik|C86529|HAN11|Wdr68	DDB1 and CUL4 associated factor 7	protein-coding
529	chrX	104856543	104857527	+	985	49	0.132231	0.497494	-0.365263	-673.124	exon (NM_053206, exon 1 of 1)	exon (NM_053206, exon 1 of 1)	232	NM_053206	272790	Mm.165776	NM_053206	ENSMUSG00000031224	Magee2	9630059J11Rik|BB131182|Mage-e2	melanoma antigen, family E, 2	protein-coding
530	chr17	34957205	34958608	+	1404	145	0.251372	0.345912	-0.09454	-672.939	exon (NM_010478, exon 1 of 1)	exon (NM_010478, exon 1 of 1)	1332	NM_010478	15511	Mm.372314	NM_010478	ENSMUSG00000090877	Hspa1b	Hsp70|Hsp70-1|Hsp70.1|hsp68	heat shock protein 1B	protein-coding
532	chr8	4205390	4206849	+	1460	82	0.728345	0.894875	-0.16653	-672.129	exon (NM_001346730, exon 18 of 20)	exon (NM_001346730, exon 18 of 20)	11193	NM_207203	73072	Mm.477379	NM_207203	ENSMUSG00000064125	Prr36	-	proline rich 36	protein-coding
533	chrX	74328443	74329640	+	1198	52	0.103343	0.427471	-0.324127	-669.304	promoter-TSS (NM_008883)	promoter-TSS (NM_008883)	-25	NM_008883	18846	Mm.1685	NM_008883	ENSMUSG00000031398	Plxna3	PlexA3|Plxa3|Plxn3|Plxn4|SEX|mKIAA4078	plexin A3	protein-coding
534	chr5	136144401	136147047	+	2647	47	0.219229	0.710821	-0.491592	-668.183	Intergenic	RMER13A1|LTR|ERVK	6943	NM_028070	72041	Mm.294725	NM_028070	ENSMUSG00000039754	Alkbh4	2010004B12Rik|Abj4	alkB homolog 4, lysine demethylase	protein-coding
535	chrX	41400233	41402774	+	2542	71	0.0687791	0.360486	-0.291707	-667.158	non-coding (NR_104053, exon 1 of 17)	non-coding (NR_104053, exon 1 of 17)	202	NR_104053	53623	Mm.327681	NM_016886	ENSMUSG00000001986	Gria3	2900064I19Rik|GluA3|GluR-C|GluR-K3|Glur-3|Glur3|Gluralpha3	glutamate receptor, ionotropic, AMPA3 (alpha 3)	protein-coding
536	chr10	61326145	61329172	+	3028	43	0.417197	0.877514	-0.460317	-666.582	intron (NM_013753, intron 18 of 19)	intron (NM_013753, intron 18 of 19)	29822	NM_011073	18646	Mm.240313	NM_011073	ENSMUSG00000037202	Prf1	Pfn|Pfp|Prf-1	perforin 1 (pore forming protein)	protein-coding
537	chrX	7727996	7729100	+	1105	45	0.0836629	0.414501	-0.330838	-663.972	promoter-TSS (NM_138602)	promoter-TSS (NM_138602)	-23	NM_138602	54637	Mm.28850	NM_138602	ENSMUSG00000031149	Praf2	AA986329|C78013|DXImx39e|JM4|Sfc20	PRA1 domain family 2	protein-coding
538	chr10	80834482	80836233	+	1752	139	0.588886	0.69135	-0.102464	-663.499	exon (NM_001013758, exon 2 of 2)	exon (NM_001013758, exon 2 of 2)	6560	NR_035503	100316778		NR_035503	ENSMUSG00000087993	Mir1982	mir-1982|mmu-mir-1982	microRNA 1982	ncRNA
539	chrX	58017979	58020546	+	2568	87	0.151492	0.369482	-0.21799	-663.073	Intergenic	CpG	-11366	NM_009575	22773	Mm.255890	NM_009575	ENSMUSG00000067860	Zic3	Bn|Ka	zinc finger protein of the cerebellum 3	protein-coding
541	chr12	3356997	3357769	+	773	65	0.357546	0.628559	-0.271013	-658.537	Intergenic	(TG)n|Simple_repeat|Simple_repeat	-7749	NM_008445	16570	Mm.7688	NM_008445	ENSMUSG00000020668	Kif3c	mKIAA4058	kinesin family member 3C	protein-coding
543	chrX	86191646	86192957	+	1312	78	0.220482	0.435754	-0.215272	-656.733	exon (NM_007430, exon 1 of 2)	exon (NM_007430, exon 1 of 2)	526	NM_007430	11614	Mm.5180	NM_007430	ENSMUSG00000025056	Nr0b1	AHX|Ahc|Ahch|DAX-1|Dax1	nuclear receptor subfamily 0, group B, member 1	protein-coding
545	chrX	74372906	74373668	+	763	33	0.0395885	0.465148	-0.425559	-655.757	promoter-TSS (NM_001278271)	promoter-TSS (NM_001278271)	62	NM_001256104	214601	Mm.19931	NM_145406	ENSMUSG00000032806	Slc10a3	DXHXS253E|DXS253Eh|DXSmhG28|P3	solute carrier family 10 (sodium/bile acid cotransporter family), member 3	protein-coding
546	chr1	89931481	89934375	+	2895	119	0.651667	0.789473	-0.137806	-654.13	Intergenic	Intergenic	-1752	NM_010262	14472	Mm.204730	NM_010262	ENSMUSG00000034486	Gbx2	D130058E05Rik|Gbx-2|MMoxA|Stra7	gastrulation brain homeobox 2	protein-coding
547	chr3	88536002	88537166	+	1165	78	0.769176	0.906743	-0.137567	-654.064	promoter-TSS (NR_035434)	promoter-TSS (NR_035434)	-202	NR_035434	100316808		NR_035434	ENSMUSG00000084728	Mir1905	Mirn1905|mmu-mir-1905	microRNA 1905	ncRNA
548	chr5	140622252	140624057	+	1806	40	0.500406	0.930109	-0.429703	-653.939	3' UTR (NM_175274, exon 14 of 14)	3' UTR (NM_175274, exon 14 of 14)	15813	NM_008494	16848	Mm.12834	NM_008494	ENSMUSG00000029570	Lfng	AW061165	LFNG O-fucosylpeptide 3-beta-N-acetylglucosaminyltransferase	protein-coding
552	chrX	60176877	60179540	+	2664	72	0.101754	0.360163	-0.258409	-649.333	intron (NM_001289731, intron 1 of 27)	intron (NM_001289731, intron 1 of 27)	881	NM_001289731	109904	Mm.93796	NM_133197	ENSMUSG00000031139	Mcf2	B230117G22Rik|Dbl|Mcf-2	mcf.2 transforming sequence	protein-coding
554	chr7	128236424	128237291	+	868	31	0.247837	0.745554	-0.497717	-644.755	promoter-TSS (NM_146205)	promoter-TSS (NM_146205)	-500	NM_146205	233912	Mm.475117	NM_146205	ENSMUSG00000042178	Armc5	AW049683|BC032200	armadillo repeat containing 5	protein-coding
556	chr10	39466491	39474407	+	7917	91	0.49291	0.814837	-0.321927	-642.759	intron (NM_001122893, intron 3 of 13)	intron (NM_001122893, intron 3 of 13)	100650	NM_001122893	14360	Mm.4848	NM_008054	ENSMUSG00000019843	Fyn	AI448320|AW552119	Fyn proto-oncogene	protein-coding
557	chrX	139684261	139685886	+	1626	58	0.0460334	0.321136	-0.275103	-641.959	promoter-TSS (NM_001081499)	promoter-TSS (NM_001081499)	77	NM_001081499	245638	Mm.275869	NM_001081499	ENSMUSG00000042473	Tbc1d8b	4921505D17Rik|9030605E16Rik	TBC1 domain family, member 8B	protein-coding
559	chrX	19236741	19238619	+	1879	73	0.105107	0.34639	-0.241284	-639.763	Intergenic	Intergenic	-90709	NR_029807	723828		NR_029807	ENSMUSG00000065471	Mir222	Mirn222|mir-222|mmu-mir-222	microRNA 222	ncRNA
561	chrX	72825026	72826123	+	1098	51	0.173864	0.501343	-0.32748	-637.06	exon (NM_020488, exon 1 of 9)	exon (NM_020488, exon 1 of 9)	396	NM_020488	57249	Mm.117125	NM_020488	ENSMUSG00000031344	Gabrq	-	gamma-aminobutyric acid (GABA) A receptor, subunit theta	protein-coding
562	chrX	85047969	85049200	+	1232	52	0.103999	0.42061	-0.31661	-636.903	intron (NM_001314034, intron 1 of 16)	intron (NM_001314034, intron 1 of 16)	289	NM_001314034	13405	Mm.275608	NM_007868	ENSMUSG00000045103	Dmd	DXSmh7|DXSmh9|Dp427|Dp71|dys|mdx|pke	dystrophin, muscular dystrophy	protein-coding
563	chrX	7422336	7423239	+	904	42	0.0748036	0.440446	-0.365643	-636.378	intron (NR_027924, intron 1 of 1)	intron (NR_027924, intron 1 of 1)	201	NR_027924	68355	Mm.45111	NR_027924		2010204K13Rik	0610010M13Rik|Cip7	RIKEN cDNA 2010204K13 gene	ncRNA
565	chrX	159707797	159714777	+	6981	78	0.130883	0.533787	-0.402904	-636.221	intron (NM_021389, intron 1 of 16)	intron (NM_021389, intron 1 of 16)	2686	NR_110970	58194	Mm.286495	NM_021389	ENSMUSG00000040990	Sh3kbp1	1200007H22Rik|1700125L08Rik|5830464D22Rik|AI447724|Cin85|IN85|Ruk|Seta	SH3-domain kinase binding protein 1	protein-coding
567	chrX	137103372	137107063	+	3692	78	0.15677	0.435591	-0.278821	-633.451	Intergenic	PB1D9|SINE|Alu	15109	NM_007957	13984	Mm.8017	NM_007957	ENSMUSG00000023443	Esx1	Spx1	extraembryonic, spermatogenesis, homeobox 1	protein-coding
568	chr2	157559557	157560902	+	1346	81	0.43782	0.614247	-0.176427	-631.444	exon (NM_001291128, exon 1 of 3)	exon (NM_001291128, exon 1 of 3)	151	NM_180960	18111	Mm.34330	NM_010923	ENSMUSG00000067786	Nnat	5730414I02Rik|AW107673|Peg5	neuronatin	protein-coding
569	chr15	63572734	63573219	+	486	49	0.585528	0.92341	-0.337882	-630.7	Intergenic	polypurine|Low_complexity|Low_complexity	-93368	NR_045279	432958	Mm.255105	NR_045279	ENSMUSG00000115520	Gm20740	-	predicted gene, 20740	ncRNA
570	chr7	7297198	7297978	+	781	52	0.280424	0.641803	-0.361379	-629.11	TTS (NR_126156)	TTS (NR_126156)	1248	NM_001302386	12727	Mm.297883	NM_011334	ENSMUSG00000000605	Clcn4	Clc4-2|Clcn4-2|clC-4	chloride channel, voltage-sensitive 4	protein-coding
571	chrX	133897686	133898532	+	847	40	0.0829472	0.468541	-0.385594	-628.869	intron (NM_019656, intron 1 of 7)	intron (NM_019656, intron 1 of 7)	320	NM_019656	56496	Mm.46701	NM_019656	ENSMUSG00000067377	Tspan6	6720473L21Rik|AI316786|T245|TSPAN-6|Tm4sf|Tm4sf6	tetraspanin 6	protein-coding
572	chr7	16328864	16332894	+	4031	53	0.438699	0.868567	-0.429869	-627.33	intron (NM_019748, intron 7 of 8)	intron (NM_019748, intron 7 of 8)	21296	NM_133234	170770	Mm.7660	NM_133234	ENSMUSG00000002083	Bbc3	PUMA|PUMA/JFY1	BCL2 binding component 3	protein-coding
573	chr7	62463549	62464479	+	931	107	0.241249	0.344759	-0.103509	-627.015	exon (NM_013788, exon 1 of 1)	exon (NM_013788, exon 1 of 1)	496	NM_013788	27412	Mm.422745	NM_013788	ENSMUSG00000070526	Peg12	Frat3	paternally expressed 12	protein-coding
574	chr5	107721155	107722078	+	924	85	0.882822	0.958786	-0.0759637	-627.004	exon (NM_010278, exon 3 of 6)	exon (NM_010278, exon 3 of 6)	2727	NM_010278	14581	Mm.2078	NM_010278	ENSMUSG00000029275	Gfi1	AW495828|Gfi-1|Pal-1|Pal1	growth factor independent 1	protein-coding
575	chrX	150812492	150814707	+	2216	61	0.0968651	0.41574	-0.318875	-626.599	promoter-TSS (NM_001358568)	promoter-TSS (NM_001358568)	108	NM_001199246	80884	Mm.22575	NM_030700	ENSMUSG00000025268	Maged2	4833439A22Rik|Mage-d2|ORF1	melanoma antigen, family D, 2	protein-coding
577	chrX	7609924	7611256	+	1333	52	0.148048	0.489685	-0.341637	-626.151	exon (NM_019582, exon 5 of 48)	exon (NM_019582, exon 5 of 48)	3487	NM_019582	54652	Mm.289647	NM_019582	ENSMUSG00000031142	Cacna1f	A930034B14|Cav1.4|Sfc17|nerg1|nob2	calcium channel, voltage-dependent, alpha 1F subunit	protein-coding
578	chr11	96341675	96342657	+	983	42	0.56621	0.866441	-0.300231	-622.304	TTS (NR_155303)	TTS (NR_155303)	-1603	NM_010458	15410	Mm.342481	NM_010458	ENSMUSG00000048763	Hoxb3	Hox-2.7	homeobox B3	protein-coding
583	chr8	95083486	95085876	+	2391	37	0.374324	0.932378	-0.558054	-620.131	intron (NM_028805, intron 2 of 19)	intron (NM_028805, intron 2 of 19)	3480	NM_028805	74187	Mm.28382	NM_028805	ENSMUSG00000031787	Katnb1	2410003J24Rik|KAT	katanin p80 (WD40-containing) subunit B 1	protein-coding
584	chrX	53716213	53717026	+	814	49	0.138941	0.411384	-0.272443	-619.72	promoter-TSS (NR_110489)	promoter-TSS (NR_110489)	-41	NR_110489	331578	Mm.483375	NR_110489	ENSMUSG00000085998	AW822252	C230063B02	expressed sequence AW822252	ncRNA
585	chrX	164979550	164981412	+	1863	56	0.107913	0.415062	-0.307149	-618.491	promoter-TSS (NM_001290524)	promoter-TSS (NM_001290524)	-106	NM_001290524	76763	Mm.291758	NM_029730	ENSMUSG00000061778	Mospd2	2410013I23Rik	motile sperm domain containing 2	protein-coding
586	chr7	24585501	24586118	+	618	59	0.660637	0.854153	-0.193516	-617.791	exon (NM_001033205, exon 4 of 4)	exon (NM_001033205, exon 4 of 4)	-1734	NM_023154	66071	Mm.29553	NM_023154	ENSMUSG00000064254	Ethe1	0610025L15Rik|Hsco	ethylmalonic encephalopathy 1	protein-coding
588	chr6	90905258	90906008	+	751	48	0.449866	0.73845	-0.288585	-616.493	Intergenic	CpG	-95510	NM_001134384	232227	Mm.196943	NM_182784	ENSMUSG00000034312	Iqsec1	AW561907|BC026481|BRAG2|D6Ertd349e|cI-43	IQ motif and Sec7 domain 1	protein-coding
589	chrX	155262246	155263006	+	761	38	0.0409421	0.4137	-0.372758	-615.984	5' UTR (NM_001313718, exon 1 of 16)	5' UTR (NM_001313718, exon 1 of 16)	183	NM_019736	56360	Mm.268710	NM_019736	ENSMUSG00000025287	Acot9	0610041P13Rik|Acate2|C76421|MT-ACT48|MTE-2|U8|p48	acyl-CoA thioesterase 9	protein-coding
590	chr18	80682253	80686222	+	3970	65	0.396592	0.751332	-0.35474	-615.799	intron (NM_198429, intron 2 of 9)	intron (NM_198429, intron 2 of 9)	23936	NM_001164111	18018	Mm.329560	NM_016791	ENSMUSG00000033016	Nfatc1	2210017P03Rik|AI449492|AV076380|NF-ATc|NFAT2|NFATc|Nfatcb	nuclear factor of activated T cells, cytoplasmic, calcineurin dependent 1	protein-coding
592	chrX	8131817	8133187	+	1371	47	0.0667251	0.411224	-0.344499	-612.863	5' UTR (NM_026137, exon 1 of 9)	5' UTR (NM_026137, exon 1 of 9)	356	NM_001290783	73447	Mm.284162	NM_026137	ENSMUSG00000031166	Wdr13	1700060B08Rik|5730411P10Rik|DXHXS7467e|W51679|mMg21	WD repeat domain 13	protein-coding
593	chr8	20549767	20551501	+	1735	78	0.0853731	0.186569	-0.101196	-612.599	Intergenic	CpG	-64293	NM_001270553	100861668	Mm.491087	NM_001270553	ENSMUSG00000095294	Gm21119	-	predicted gene, 21119	protein-coding
594	chr12	92884286	92888099	+	3814	88	0.756106	0.928015	-0.17191	-612.153	Intergenic	MMTV-int|LTR|ERVK	558631	NR_126436	75295	Mm.243878	NR_126436	ENSMUSG00000113164	4930559C10Rik	-	RIKEN cDNA 4930559C10 gene	ncRNA
595	chr14	121959057	121963485	+	4429	66	0.244122	0.677239	-0.433117	-612.14	intron (NM_183031, intron 1 of 1)	intron (NM_183031, intron 1 of 1)	3922	NM_183031	321019	Mm.265618	NM_183031	ENSMUSG00000051212	Gpr183	Ebi2	G protein-coupled receptor 183	protein-coding
596	chr4	46575338	46579088	+	3751	68	0.443861	0.774906	-0.331045	-611.439	intron (NM_001164804, intron 1 of 11)	MMTV-int|LTR|ERVK	-10773	NM_178893	107684	Mm.416311	NM_178893	ENSMUSG00000028337	Coro2a	9030208C03Rik|AI563590|IR10	coronin, actin binding protein 2A	protein-coding
597	chr11	49169009	49169831	+	823	57	0.231102	0.453721	-0.22262	-611.252	exon (NM_172793, exon 10 of 10)	exon (NM_172793, exon 10 of 10)	9404	NM_146276	258273	Mm.377407	NM_146276	ENSMUSG00000048378	Olfr1394	MOR280-1	olfactory receptor 1394	protein-coding
598	chrX	103321188	103323230	+	2043	68	0.178278	0.463769	-0.285491	-609.466	intron (NM_007674, intron 1 of 2)	intron (NM_007674, intron 1 of 2)	811	NM_007674	12592	Mm.4353	NM_007674	ENSMUSG00000031326	Cdx4	Cdx-3|Cdx-4|Cdx3	caudal type homeobox 4	protein-coding
600	chr14	75189670	75195419	+	5750	86	0.354181	0.671723	-0.317542	-609.093	intron (NM_008879, intron 2 of 16)	intron (NM_008879, intron 2 of 16)	-49743	NM_019775	56373	Mm.24242	NM_019775	ENSMUSG00000021999	Cpb2	1110032P04Rik|4930405E17Rik|AI255929|CPR|Cpu|TAFI	carboxypeptidase B2 (plasma)	protein-coding
602	chr18	76145471	76146408	+	938	60	0.500815	0.716246	-0.215431	-608.541	exon (NM_145356, exon 5 of 5)	exon (NM_145356, exon 5 of 5)	-24613	NR_105776	102465184		NR_105776	ENSMUSG00000098276	Mir6358	Gm27830|mmu-mir-6358	microRNA 6358	ncRNA
603	chrX	160765409	160766808	+	1400	47	0.107414	0.466879	-0.359464	-608.481	Intergenic	Intergenic	-1905	NM_011302	20147	Mm.41982	NM_011302	ENSMUSG00000031293	Rs1	Rs1h|Xlrs1|tmgc1	retinoschisis (X-linked, juvenile) 1 (human)	protein-coding
605	chrX	73907964	73911901	+	3938	49	0.142923	0.481395	-0.338472	-608.162	intron (NM_138630, intron 1 of 21)	intron (NM_138630, intron 1 of 21)	1366	NM_138630	171207	Mm.482337	NM_138630	ENSMUSG00000031389	Arhgap4	A130009C12Rik|A530015A20Rik|Rgc1|c1|mKIAA0131	Rho GTPase activating protein 4	protein-coding
606	chr15	31296929	31298138	+	1210	54	0.606942	0.865697	-0.258755	-607.066	exon (NM_027496, exon 4 of 4)	exon (NM_027496, exon 4 of 4)	70226	NM_001357923	67434	Mm.102470	NM_026153	ENSMUSG00000022237	Ankrd33b	0610012A05Rik|3021401C12Rik|5730557B15Rik	ankyrin repeat domain 33B	protein-coding
607	chr19	5307008	5307951	+	944	104	0.483256	0.595942	-0.112686	-606.447	exon (NM_001024717, exon 3 of 3)	exon (NM_001024717, exon 3 of 3)	9148	NM_001024717	545276	Mm.447174	NM_001024717	ENSMUSG00000047658	Gal3st3	-	galactose-3-O-sulfotransferase 3	protein-coding
608	chrX	81070300	81071982	+	1683	95	0.162868	0.313517	-0.150649	-606.263	exon (NM_138751, exon 1 of 3)	exon (NM_138751, exon 1 of 3)	497	NM_138751	192216	Mm.490421	NM_138751	ENSMUSG00000025666	Tmem47	3010015F07Rik|AI115536|BCMP1|Tm4sf10	transmembrane protein 47	protein-coding
611	chrX	53368985	53370918	+	1934	50	0.059392	0.426686	-0.367294	-601.95	intron (NM_001358456, intron 1 of 6)	intron (NM_001358456, intron 1 of 6)	608	NM_001358456	70380	Mm.491083	NM_027409	ENSMUSG00000023074	Mospd1	1810018L05Rik	motile sperm domain containing 1	protein-coding
612	chr10	105994223	105994631	+	409	28	0.275173	0.912945	-0.637772	-601.591	Intergenic	(TCTCC)n|Simple_repeat|Simple_repeat	152948	NM_025602	52713	Mm.339224	NM_025602	ENSMUSG00000019897	Ccdc59	2300004H16Rik|D10Ertd718e	coiled-coil domain containing 59	protein-coding
613	chrX	20662497	20664175	+	1679	50	0.0637502	0.415776	-0.352025	-598.271	intron (NM_001136085, intron 1 of 25)	intron (NM_001136085, intron 1 of 25)	440	NM_001136085	22201	Mm.1104	NM_009457	ENSMUSG00000001924	Uba1	A1S9|Sbx|Ube-1|Ube1x	ubiquitin-like modifier activating enzyme 1	protein-coding
614	chrX	73458432	73459424	+	993	40	0.0517199	0.424723	-0.373003	-596.851	exon (NM_207104, exon 1 of 7)	exon (NM_207104, exon 1 of 7)	101	NM_028633	73738	Mm.264899	NM_028633	ENSMUSG00000031371	Haus7	1110020L19Rik|Uchl5ip|Uip1	HAUS augmin-like complex, subunit 7	protein-coding
617	chrX	7672904	7675431	+	2528	62	0.162957	0.475093	-0.312136	-593.384	non-coding (NR_037581, exon 6 of 6)	non-coding (NR_037581, exon 6 of 6)	-2777	NM_019755	18824	Mm.18565	NM_019755	ENSMUSG00000031146	Plp2	mIMA4	proteolipid protein 2	protein-coding
618	chrX	123102901	123104600	+	1700	80	0.0700511	0.202926	-0.132875	-592.107	intron (NM_001310652, intron 1 of 1)	MMERVK10C-int|LTR|ERVK	227	NM_028426	73061	Mm.292979	NM_028426	ENSMUSG00000079450	Cldn34c1	3110007F17Rik	claudin 34C1	protein-coding
620	chrX	47912149	47913316	+	1168	49	0.0598159	0.339706	-0.27989	-591.469	intron (NM_177215, intron 1 of 23)	intron (NM_177215, intron 1 of 23)	276	NM_177215	320634	Mm.210343	NM_177215	ENSMUSG00000001173	Ocrl	9530014D17Rik|BB143339|OCRL1	OCRL, inositol polyphosphate-5-phosphatase	protein-coding
621	chrX	56346023	56347004	+	982	43	0.0945223	0.426915	-0.332393	-590.801	intron (NM_001359276, intron 1 of 3)	intron (NM_001359276, intron 1 of 3)	116	NM_030139	78619	Mm.207345	NM_030139	ENSMUSG00000073176	Zfp449	9530049C15Rik	zinc finger protein 449	protein-coding
622	chr12	9914402	9915232	+	831	39	0.583626	0.951332	-0.367707	-589.106	Intergenic	(CAGG)n|Simple_repeat|Simple_repeat	340375	NM_011859	23967	Mm.45055	NM_011859	ENSMUSG00000048387	Osr1	Odd1|Osr	odd-skipped related transcription factor 1	protein-coding
624	chrX	71492389	71493539	+	1151	47	0.0706298	0.40545	-0.33482	-588.291	promoter-TSS (NM_138309)	promoter-TSS (NM_138309)	-115	NM_001199349	171486	Mm.283879	NM_138309	ENSMUSG00000035776	Cd99l2	AW548191|Mic2l1|Xap89	CD99 antigen-like 2	protein-coding
625	chrX	74392655	74393857	+	1203	41	0.0508548	0.44353	-0.392675	-587.144	promoter-TSS (NM_001161423)	promoter-TSS (NM_001161423)	18	NM_025473	66294	Mm.166485	NM_025473	ENSMUSG00000031399	Fam3a	1810037C20Rik	family with sequence similarity 3, member A	protein-coding
627	chr19	61224909	61226142	+	1234	92	0.473786	0.629597	-0.155811	-586.868	exon (NM_009970, exon 9 of 12)	exon (NM_009970, exon 9 of 12)	2893	NM_009970	12982	Mm.287228	NM_009970	ENSMUSG00000059326	Csf2ra	CD116|Csfgmra|GM-CSF-Ra|GM-CSFR	colony stimulating factor 2 receptor, alpha, low-affinity (granulocyte-macrophage)	protein-coding
629	chrX	104482563	104483769	+	1207	41	0.0351697	0.40815	-0.372981	-583.246	exon (NM_001081189, exon 1 of 7)	exon (NM_001081189, exon 1 of 7)	384	NM_001081189	331487	Mm.438275	NM_001081189	ENSMUSG00000073016	Uprt	Gm774	uracil phosphoribosyltransferase	protein-coding
630	chr6	47771863	47772473	+	611	57	0.116884	0.503225	-0.386341	-583.03	Intergenic	CpG	-19243	NR_002841	19799		NR_002841		Rn4.5s	-	4.5S RNA	rRNA
631	chr15	86194600	86195345	+	746	58	0.435472	0.656632	-0.22116	-580.672	Intergenic	LSU-rRNA_Hsa|rRNA|rRNA	-8831	NM_145475	223753	Mm.222685	NM_145475	ENSMUSG00000035891	Cerk	AI848610|D330016D08Rik|mKIAA1646	ceramide kinase	protein-coding
632	chrX	101383402	101385380	+	1979	67	0.276871	0.529863	-0.252992	-578.606	exon (NM_001302498, exon 2 of 2)	exon (NM_001302498, exon 2 of 2)	659	NM_001302497	14618	Mm.21198	NM_008124	ENSMUSG00000047797	Gjb1	Cnx32|Cx32|connexin-32	gap junction protein, beta 1	protein-coding
633	chr14	70286337	70288613	+	2277	38	0.172221	0.733518	-0.561297	-578.498	intron (NM_001360229, intron 1 of 12)	intron (NM_001360229, intron 1 of 12)	2022	NM_001360229	19057	Mm.439683	NM_008915	ENSMUSG00000022092	Ppp3cc	Calnc|PP2BA gamma	protein phosphatase 3, catalytic subunit, gamma isoform	protein-coding
634	chr14	21983875	21985825	+	1951	100	0.257659	0.394307	-0.136648	-577.724	3' UTR (NM_145459, exon 3 of 3)	3' UTR (NM_145459, exon 3 of 3)	4751	NM_145459	218820	Mm.292401	NM_145459	ENSMUSG00000039081	Zfp503	AI181838|B830002A16Rik|Nolz-1|Nolz1|Znf503	zinc finger protein 503	protein-coding
636	chrX	74304903	74305730	+	828	42	0.0392747	0.366686	-0.327411	-575.721	TTS (NM_018794)	TTS (NM_018794)	304	NM_010273	14567	Mm.205830	NM_010273	ENSMUSG00000015291	Gdi1	GDIA|GDIalpha	guanosine diphosphate (GDP) dissociation inhibitor 1	protein-coding
639	chr19	3083313	3084145	+	833	45	0.291067	0.63368	-0.342613	-573.858	Intergenic	MMVL30-int|LTR|ERV1	113974	NR_045304	70011	Mm.393871	NR_045304	ENSMUSG00000100969	1700030N03Rik	1700087C08Rik	RIKEN cDNA 1700030N03 gene	ncRNA
641	chr15	78436648	78437907	+	1260	53	0.568444	0.84949	-0.281046	-572.923	intron (NM_001289671, intron 6 of 7)	CT-rich|Low_complexity|Low_complexity	8713	NR_110357	72844	Mm.390816	NM_001081367	ENSMUSG00000033287	Kctd17	2900008M13Rik|AA414907|AW742389|N28155	potassium channel tetramerisation domain containing 17	protein-coding
643	chrX	36743394	36745418	+	2025	62	0.267961	0.54449	-0.276529	-572.363	intron (NR_075097, intron 1 of 3)	(TTTG)n|Simple_repeat|Simple_repeat	774	NR_075096	194744	Mm.336014	NM_001085497	ENSMUSG00000037636	Slc25a43	Gm8	solute carrier family 25, member 43	protein-coding
646	chr14	54197415	54204513	+	7099	89	0.169737	0.474532	-0.304794	-568.553	Intergenic	Intergenic	52965	NM_001113358	13135	Mm.319038	NM_010015	ENSMUSG00000022174	Dad1	AI323713	defender against cell death 1	protein-coding
647	chrX	57503160	57504162	+	1003	51	0.109997	0.352016	-0.242019	-568.278	promoter-TSS (NM_001033360)	promoter-TSS (NM_001033360)	96	NM_001033360	245424	Mm.336070	NM_001033360	ENSMUSG00000036357	Gpr101	GPCR6|Gm365	G protein-coupled receptor 101	protein-coding
648	chr12	101010035	101013382	+	3348	58	0.300594	0.720516	-0.419922	-567.46	intron (NM_026681, intron 3 of 29)	B1_Mus2|SINE|Alu	10060	NR_035421	100316805		NR_035421	ENSMUSG00000080575	Mir1190	Mirn1190|mmu-mir-1190	microRNA 1190	ncRNA
649	chrX	8206039	8206866	+	828	51	0.0936811	0.332954	-0.239273	-566.193	promoter-TSS (NM_023638)	promoter-TSS (NM_023638)	73	NM_145907	53627	Mm.443425	NM_016913	ENSMUSG00000031169	Porcn	2410004O13Rik|AW045557|DXHXS7465e|Mg61|Mporc|Ppn|mMg61|porc	porcupine O-acyltransferase	protein-coding
653	chr2	37786258	37787121	+	864	65	0.200248	0.361452	-0.161204	-564.757	intron (NM_001163566, intron 3 of 12)	CpG	10440	NM_001163566	241324	Mm.392369	NM_001163566	ENSMUSG00000035403	Crb2	5930402A21|BC043114	crumbs family member 2	protein-coding
654	chrY	90828797	90829320	+	524	50	0.528864	0.84376	-0.314897	-563.125	Intergenic	CpG	10348	NR_137283	654820	Mm.34441	NM_001039559	ENSMUSG00000072844	G530011O06Rik	-	RIKEN cDNA G530011O06 gene	ncRNA
655	chr11	63965344	63970598	+	5255	67	0.655405	0.924456	-0.26905	-562.847	TTS (NR_131111)	TTS (NR_131111)	3745	NR_131111	78883	Mm.410764	NR_131111	ENSMUSG00000086359	9630013K17Rik	-	RIKEN cDNA 9630013K17 gene	ncRNA
656	chrX	166170066	166171592	+	1527	40	0.0373477	0.386925	-0.349577	-562.016	intron (NM_001310724, intron 1 of 3)	MER5B|DNA|hAT-Charlie	375	NM_001310724	237221	Mm.209490	NM_146238	ENSMUSG00000040621	Gemin8	B130034M20Rik|B930082C09Rik|BC023488|gemin-8	gem nuclear organelle associated protein 8	protein-coding
657	chr17	32369318	32371494	+	2177	54	0.203057	0.604147	-0.401091	-561.106	intron (NM_212438, intron 1 of 7)	MMETn-int|LTR|ERVK	17411	NM_212438	22404	Mm.274948	NM_011717	ENSMUSG00000024050	Wiz	-	widely-interspaced zinc finger motifs	protein-coding
659	chrX	73636779	73638009	+	1231	50	0.154154	0.454919	-0.300765	-560.411	Intergenic	CpG	-2047	NM_029352	75590	Mm.16479	NM_029352	ENSMUSG00000031383	Dusp9	Dusp4|Mpk4|Pyst3	dual specificity phosphatase 9	protein-coding
660	chr7	128687845	128689022	+	1178	68	0.351937	0.535677	-0.18374	-558.45	promoter-TSS (NM_001346517)	promoter-TSS (NM_001346517)	-437	NM_001346517	101490	Mm.490344	NM_178641	ENSMUSG00000042105	Inpp5f	5830435P03Rik|AI115354|AW561896|SAC2|cI-27|hSAC2|mKIAA0966	inositol polyphosphate-5-phosphatase F	protein-coding
662	chr8	83721441	83722685	+	1245	46	0.490717	0.884828	-0.394111	-555.384	intron (NM_197982, intron 6 of 10)	intron (NM_197982, intron 6 of 10)	1921	NR_106188	102465897		NR_106188	ENSMUSG00000098465	Mir1668	Gm27590|mmu-mir-1668	microRNA 1668	ncRNA
663	chr4	21948131	21948667	+	537	47	0.587495	0.923019	-0.335524	-554.061	intron (NM_175234, intron 2 of 5)	(TC)n|Simple_repeat|Simple_repeat	17073	NM_175234	76132	Mm.159689	NM_175234	ENSMUSG00000028246	Faxc	6230409E13Rik|AW742931	failed axon connections homolog	protein-coding
664	chrX	56821541	56822616	+	1076	41	0.0928623	0.48319	-0.390328	-551.642	intron (NM_177293, intron 1 of 15)	intron (NM_177293, intron 1 of 15)	247	NM_177293	320923	Mm.186745	NM_177293	ENSMUSG00000067878	Map7d3	4933424A10Rik|Mtap7d3	MAP7 domain containing 3	protein-coding
665	chrX	75082085	75085852	+	3768	55	0.109505	0.423554	-0.314049	-551.517	intron (NM_181584, intron 1 of 9)	intron (NM_181584, intron 1 of 9)	937	NM_181584	210710	Mm.267056	NM_181584	ENSMUSG00000032750	Gab3	5930433H21Rik	growth factor receptor bound protein 2-associated protein 3	protein-coding
666	chr18	56473549	56476086	+	2538	43	0.439315	0.883486	-0.444171	-551.34	intron (NM_001360917, intron 3 of 13)	intron (NM_001360917, intron 3 of 13)	42685	NM_026240	107022	Mm.24356	NM_026240	ENSMUSG00000001700	Gramd3	9030613F08Rik|9130427A09Rik|AW061306|Gramd2b|NS3TP2	GRAM domain containing 3	protein-coding
668	chrX	134750531	134751992	+	1462	48	0.108928	0.435505	-0.326578	-550.677	intron (NM_001007578, intron 1 of 3)	intron (NM_001007578, intron 1 of 3)	158	NM_001007578	278097	Mm.113272	NM_001007578	ENSMUSG00000050394	Armcx6	AW060994	armadillo repeat containing, X-linked 6	protein-coding
669	chr3	27454178	27457429	+	3252	69	0.632038	0.895804	-0.263766	-549.922	intron (NM_001356953, intron 22 of 26)	intron (NM_001356953, intron 22 of 26)	84452	NM_177330	208188	Mm.194721	NM_177330	ENSMUSG00000051136	Ghsr	C530020I22Rik|GHRP|GHS-R|Ghsr1a	growth hormone secretagogue receptor	protein-coding
671	chr6	54967157	54972166	+	5010	65	0.51874	0.8487	-0.32996	-548.766	intron (NM_172729, intron 1 of 11)	intron (NM_172729, intron 1 of 11)	2000	NM_001171007	107607	Mm.28498	NM_172729	ENSMUSG00000038058	Nod1	C230079P11|Card4|F830007N14Rik|Nlrc1	nucleotide-binding oligomerization domain containing 1	protein-coding
672	chrX	136666158	136667866	+	1709	63	0.233527	0.519989	-0.286461	-548.578	intron (NM_001359278, intron 1 of 2)	intron (NM_001359278, intron 1 of 2)	401	NM_001359278	594844	Mm.260515	NM_001029978	ENSMUSG00000044550	Tceal3	1100001D19Rik	transcription elongation factor A (SII)-like 3	protein-coding
673	chr1	40465875	40471309	+	5435	59	0.249107	0.596344	-0.347236	-547.468	intron (NM_001161842, intron 2 of 9)	intron (NM_001161842, intron 2 of 9)	2586	NM_008365	16182	Mm.253664	NM_008365	ENSMUSG00000026070	Il18r1	Il18ralpha|Il1rrp	interleukin 18 receptor 1	protein-coding
674	chr5	113286891	113287981	+	1091	57	0.564781	0.784978	-0.220197	-547.319	intron (NM_172718, intron 3 of 24)	CpG-11357	-6835	NM_001309526	52850	Mm.200203	NM_172718	ENSMUSG00000042216	Sgsm1	2410098H20Rik|AA408781|D5Bwg1524e|E130107M15|NuIP|Rutbc2	small G protein signaling modulator 1	protein-coding
676	chr16	93774988	93778846	+	3859	62	0.41772	0.748149	-0.330429	-545.379	exon (NM_027293, exon 22 of 37)	exon (NM_027293, exon 22 of 37)	17984	NR_151466	102633000	Mm.443436	NR_151466		2310043M15Rik	-	RIKEN cDNA 2310043M15 gene	ncRNA
677	chr11	116221637	116223275	+	1639	95	0.696141	0.822197	-0.126055	-545.295	exon (NM_025276, exon 22 of 22)	exon (NM_025276, exon 22 of 22)	6454	NR_004853	69681	Mm.33677	NR_004853	ENSMUSG00000092300	Cdk3-ps	2310050O10Rik|Cdk3	cyclin-dependent kinase 3, pseudogene	pseudo
678	chr17	35439589	35441567	+	1979	57	0.188016	0.429165	-0.241148	-542.935	intron (NM_001198561, intron 3 of 4)	intron (NM_001198561, intron 3 of 4)	1411	NM_001201460	110558	Mm.431282	NM_001201460		H2-Q9	H-2Q9|Ped|Qa-2|Qa-9|Qa9	histocompatibility 2, Q region locus 9	protein-coding
679	chr14	11136970	11137457	+	488	29	0.299742	0.898525	-0.598784	-542.841	intron (NM_001360141, intron 1 of 9)	(CGAAG)n|Simple_repeat|Simple_repeat	24822	NM_010210	14198	Mm.397619	NM_010210	ENSMUSG00000060579	Fhit	AW045638|Fra14A2	fragile histidine triad gene	protein-coding
680	chrX	53643362	53643879	+	518	33	0.0518035	0.4941	-0.442297	-542.647	exon (NM_024170, exon 1 of 1)	exon (NM_024170, exon 1 of 1)	143	NM_024170	66158	Mm.391252	NM_024170	ENSMUSG00000067925	Rtl8a	1110012O05Rik|Cxx1a|Mar8.2A/B|Mart8b	retrotransposon Gag like 8A	protein-coding
681	chrX	107589505	107590057	+	553	58	0.600533	0.927316	-0.326783	-541.044	Intergenic	(GGA)n|Simple_repeat|Simple_repeat	47199	NR_033580	71011	Mm.307348	NR_033580	ENSMUSG00000055700	4933401B06Rik	-	GLE1 RNA export mediator pseudogene	pseudo
682	chrX	164381566	164382415	+	850	36	0.083197	0.462116	-0.378919	-541.031	intron (NM_010216, intron 1 of 6)	L1_Mus3|LINE|L1	8468	NM_010216	14205	Mm.297978	NM_010216	ENSMUSG00000031380	Vegfd	AI325264|Figf|VEGF-D	vascular endothelial growth factor D	protein-coding
684	chrX	83847958	83848225	+	268	30	0.292254	0.917652	-0.625398	-540.676	intron (NM_007868, intron 29 of 78)	CT-rich|Low_complexity|Low_complexity	-360167	NM_021898	100502723	Mm.383210	NM_021898	ENSMUSG00000035522	Tsga8	Halap-X|Halapx	testis specific gene A8	protein-coding
685	chr8	110969672	110971254	+	1583	66	0.335946	0.534213	-0.198267	-540.44	3' UTR (NM_009179, exon 7 of 7)	3' UTR (NM_009179, exon 7 of 7)	27360	NM_007916	13680	Mm.287901	NM_007916	ENSMUSG00000015023	Ddx19a	DBP5|Ddx19|Eif4a-rs1	DEAD (Asp-Glu-Ala-Asp) box polypeptide 19a	protein-coding
687	chr6	3200544	3201738	+	1195	68	0.295058	0.452652	-0.157593	-539.565	Intergenic	SSU-rRNA_Hsa|rRNA|rRNA	-87378	NR_036696	667335	Mm.380219	NR_036696	ENSMUSG00000106779	Gm8579	EG667335	spermatogenesis associated glutamate (E)-rich protein 4a pseudogene	pseudo
691	chrX	169986651	169987517	+	867	54	0.367646	0.567923	-0.200276	-533.561	intron (NM_010797, intron 8 of 9)	CpG	-8167	NR_029457	654820	Mm.34441	NM_001039559	ENSMUSG00000072844	G530011O06Rik	-	RIKEN cDNA G530011O06 gene	ncRNA
692	chrX	13486103	13486661	+	559	79	0.779653	0.888101	-0.108448	-533.52	exon (NM_173415, exon 3 of 3)	exon (NM_173415, exon 3 of 3)	18710	NM_173415	236690	Mm.90233	NM_173415	ENSMUSG00000051228	Nyx	CLNP|CSNB1|CSNB4|nob	nyctalopin	protein-coding
694	chrX	12090937	12092102	+	1166	105	0.0541013	0.126118	-0.0720169	-532.418	intron (NM_001168321, intron 1 of 13)	CpG	-10966	NM_029510	71458	Mm.196328	NM_029510	ENSMUSG00000040363	Bcor	2900008C10Rik|5830466J11Rik|8430401K06Rik|BcorR|D930024N20Rik|mKIAA1575	BCL6 interacting corepressor	protein-coding
695	chrX	7648300	7649644	+	1345	46	0.0798964	0.400627	-0.320731	-532.325	intron (NM_009305, intron 6 of 6)	intron (NM_009305, intron 6 of 6)	-8407	NM_001290624	54630	Mm.232232	NM_175097	ENSMUSG00000031145	Prickle3	Lmo6|Pk3|Sfc16	prickle planar cell polarity protein 3	protein-coding
696	chr6	88190162	88191287	+	1126	63	0.70313	0.871422	-0.168292	-532.006	Intergenic	CpG	-3167	NM_001355253	14461	Mm.491156	NM_008090	ENSMUSG00000015053	Gata2	Gata-2	GATA binding protein 2	protein-coding
697	chrM	9071	13558	+	4488	68	0.523416	0.765249	-0.241833	-530.499	NA	Intergenic	NA	NA
698	chr2	152686678	152687464	+	787	56	0.845301	0.966664	-0.121364	-529.846	promoter-TSS (NM_025543)	promoter-TSS (NM_025543)	-77	NM_025543	66405	Mm.440291	NM_025543	ENSMUSG00000042814	Mcts2	2400002F11Rik|MCT-2	malignant T cell amplified sequence 2	protein-coding
701	chr4	62630168	62632499	+	2332	45	0.357493	0.791709	-0.434216	-526.557	intron (NM_019492, intron 15 of 19)	intron (NM_019492, intron 15 of 19)	11661	NM_134257	50780	Mm.286753	NM_019492	ENSMUSG00000059810	Rgs3	4930506N09Rik|C2PA-RGS3|C2pa|PDZ-RGS3|RGS3S	regulator of G-protein signaling 3	protein-coding
702	chrX	58014178	58016626	+	2449	84	0.199141	0.40535	-0.20621	-525.884	Intergenic	Intergenic	-15226	NM_009575	22773	Mm.255890	NM_009575	ENSMUSG00000067860	Zic3	Bn|Ka	zinc finger protein of the cerebellum 3	protein-coding
703	chr7	4993485	4994885	+	1401	120	0.909468	0.960654	-0.0511866	-524.323	exon (NM_026741, exon 2 of 2)	exon (NM_026741, exon 2 of 2)	1916	NM_026741	68490	Mm.76400	NM_026741	ENSMUSG00000051550	Zfp579	1110003A17Rik|Znf579	zinc finger protein 579	protein-coding
705	chrX	48314438	48315325	+	888	47	0.0794649	0.335327	-0.255862	-521.758	Intergenic	CpG	-26477	NM_178782	320376	Mm.210146	NM_178782	ENSMUSG00000036959	Bcorl1	6720425J07Rik|B930011H20Rik	BCL6 co-repressor-like 1	protein-coding
709	chr17	86720048	86720650	+	603	42	0.387047	0.6927	-0.305654	-520.53	Intergenic	(CA)n|Simple_repeat|Simple_repeat	-33515	NM_010137	13819	Mm.1415	NM_010137	ENSMUSG00000024140	Epas1	HIF-2alpha|HIF2A|HLF|HRF|MOP2|bHLHe73	endothelial PAS domain protein 1	protein-coding
710	chrX	71665963	71668453	+	2491	51	0.350076	0.727292	-0.377216	-518.659	exon (NM_010340, exon 2 of 2)	exon (NM_010340, exon 2 of 2)	3541	NM_001308501	14765	Mm.33336	NM_010340	ENSMUSG00000056380	Gpr50	H9	G-protein-coupled receptor 50	protein-coding
712	chrX	48462471	48463485	+	1015	45	0.128702	0.42561	-0.296908	-516.452	intron (NM_019680, intron 1 of 8)	intron (NM_019680, intron 1 of 8)	154	NM_019680	56501	Mm.36808	NM_019680	ENSMUSG00000031103	Elf4	AV314029|BC042423|Gm9907|Mef	E74-like factor 4 (ets domain transcription factor)	protein-coding
713	chrX	143393712	143394443	+	732	40	0.101376	0.387769	-0.286393	-515.607	5' UTR (NM_031258, exon 1 of 9)	5' UTR (NM_031258, exon 1 of 9)	185	NM_001358592	83453	Mm.157697	NM_031258	ENSMUSG00000031283	Chrdl1	CHL|CHL1|Nrln1|VOPT	chordin-like 1	protein-coding
714	chrY	90761126	90762069	+	944	54	0.582799	0.775308	-0.192508	-513.442	Intergenic	CpG	-6547	NR_137283	654820	Mm.34441	NM_001039559	ENSMUSG00000072844	G530011O06Rik	-	RIKEN cDNA G530011O06 gene	ncRNA
718	chr3	108939846	108940715	+	870	66	0.604982	0.770527	-0.165545	-512.262	promoter-TSS (NM_001078646)	promoter-TSS (NM_001078646)	196	NM_025723	66715	Mm.158124	NM_025723	ENSMUSG00000045662	Henmt1	4921515J06Rik|Hen1|mHEN1	HEN1 methyltransferase homolog 1 (Arabidopsis)	protein-coding
719	chr17	36248595	36249400	+	806	48	0.554436	0.805146	-0.25071	-512.248	Intergenic	CpG	8849	NM_026308	67676	Mm.27131	NM_026308	ENSMUSG00000024446	Rpp21	0610037N01Rik	ribonuclease P 21 subunit	protein-coding
721	chr11	97143993	97146965	+	2973	51	0.317414	0.709076	-0.391662	-510.745	TTS (NR_106094)	TTS (NR_106094)	940	NR_106094	102466822		NR_106094	ENSMUSG00000099286	Mir7235	Gm27986|mmu-mir-7235	microRNA 7235	ncRNA
722	chr11	115478328	115481337	+	3010	51	0.467423	0.803229	-0.335805	-510.374	intron (NM_177778, intron 2 of 2)	RSINE1|SINE|B4	4165	NM_001361594	276905	Mm.38019	NM_177778	ENSMUSG00000057219	Armc7	A630084C13|BC023126	armadillo repeat containing 7	protein-coding
723	chr11	73131614	73134430	+	2817	48	0.496801	0.888168	-0.391367	-508.982	intron (NM_001361245, intron 24 of 30)	intron (NM_001361245, intron 24 of 30)	5272	NM_010353	14841	Mm.42045	NM_010353	ENSMUSG00000050107	Haspin	Gsg2	histone H3 associated protein kinase	protein-coding
724	chr3	95172259	95173206	+	948	104	0.55541	0.649141	-0.0937316	-508.923	exon (NM_011351, exon 17 of 17)	exon (NM_011351, exon 17 of 17)	8393	NM_011351	20360	Mm.23662	NM_011351	ENSMUSG00000038777	Sema6c	Semay|mKIAA1869	sema domain, transmembrane domain (TM), and cytoplasmic domain, (semaphorin) 6C	protein-coding
725	chrX	50634360	50635879	+	1520	47	0.0693728	0.385346	-0.315973	-508.323	non-coding (NR_015505, exon 1 of 20)	non-coding (NR_015505, exon 1 of 20)	202	NR_015505	103012	Mm.482523	NR_015505	ENSMUSG00000085396	Firre	5830467J12Rik|6720401G13Rik|AW048145	functional intergenic repeating RNA element	ncRNA
726	chr13	93764478	93766184	+	1707	20	0.24396	0.939481	-0.695521	-508.318	Intergenic	(CA)n|Simple_repeat|Simple_repeat	-6348	NM_009712	11881	Mm.300178	NM_009712	ENSMUSG00000042082	Arsb	1110007C02Rik|AI480648|As-1|As-1r|As-1s|As-1t|As1|As1-r|As1-s|As1-t|Asr-1|Ast-1	arylsulfatase B	protein-coding
727	chr11	53772482	53776461	+	3980	67	0.380893	0.694887	-0.313994	-508.035	intron (NM_001159393, intron 7 of 9)	intron (NM_001159393, intron 7 of 9)	3998	NM_001159396	16362	Mm.105218	NM_008390	ENSMUSG00000018899	Irf1	AU020929|Irf-1	interferon regulatory factor 1	protein-coding
728	chr10	39461626	39463544	+	1919	25	0.373429	0.956389	-0.58296	-507.267	intron (NM_001122893, intron 3 of 13)	intron (NM_001122893, intron 3 of 13)	92786	NM_001122893	14360	Mm.4848	NM_008054	ENSMUSG00000019843	Fyn	AI448320|AW552119	Fyn proto-oncogene	protein-coding
732	chr7	24431967	24433207	+	1241	87	0.738068	0.84327	-0.105202	-504.889	exon (NM_199013, exon 3 of 3)	exon (NM_199013, exon 3 of 3)	2945	NM_001358034	210145	Mm.33811	NM_199013	ENSMUSG00000062028	Irgc1	F630044M05Rik|Gm1102|Gm474|Ifgge|Iigp5|Irgc	immunity-related GTPase family, cinema 1	protein-coding
733	chr14	55095304	55098333	+	3030	61	0.501222	0.787213	-0.285991	-503.918	intron (NM_153083, intron 1 of 1)	intron (NM_153083, intron 1 of 1)	2034	NM_153083	105663	Mm.319204	NM_153083	ENSMUSG00000045691	Thtpa	AW122966	thiamine triphosphatase	protein-coding
734	chrX	78583014	78583978	+	965	57	0.0561021	0.265547	-0.209445	-503.896	intron (NM_001289683, intron 1 of 4)	intron (NM_001289683, intron 1 of 4)	309	NM_001164275	546336	Mm.211712	NM_027322	ENSMUSG00000047996	Prrg1	2010007L08Rik	proline rich Gla (G-carboxyglutamic acid) 1	protein-coding
735	chr6	47748295	47749234	+	940	67	0.161366	0.532239	-0.370873	-502.099	Intergenic	CpG	4161	NR_002841	19799		NR_002841		Rn4.5s	-	4.5S RNA	rRNA
736	chr9	41001113	41004282	+	3170	45	0.462751	0.872054	-0.409303	-501.739	intron (NM_019465, intron 1 of 9)	MIRb|SINE|MIR	1931	NM_019465	54698	Mm.42791	NM_019465	ENSMUSG00000032021	Crtam	-	cytotoxic and regulatory T cell molecule	protein-coding
737	chr18	39139518	39142118	+	2601	31	0.257666	0.820029	-0.562363	-500.056	intron (NM_001361073, intron 10 of 21)	intron (NM_001361073, intron 10 of 21)	147673	NM_175164	71302	Mm.329396	NM_175164	ENSMUSG00000036452	Arhgap26	1810044B20Rik|2610010G17Rik|4933432P15Rik|AI853435|mKIAA0621	Rho GTPase activating protein 26	protein-coding
738	chrX	140341617	140343331	+	1715	52	0.126627	0.429478	-0.302851	-499.659	intron (NM_001320946, intron 1 of 14)	intron (NM_001320946, intron 1 of 14)	211	NM_001320946	245643	Mm.208683	NM_177750	ENSMUSG00000042425	Frmpd3	B930041G04|EG245643|Gm29750	FERM and PDZ domain containing 3	protein-coding
740	chr17	56751148	56752091	+	944	84	0.512179	0.631283	-0.119104	-499.374	exon (NM_008738, exon 3 of 3)	exon (NM_008738, exon 3 of 3)	5929	NM_008738	18188	Mm.8074	NM_008738	ENSMUSG00000039481	Nrtn	NTN	neurturin	protein-coding
741	chr11	112451291	112451749	+	459	25	0.368759	0.872143	-0.503384	-498.837	Intergenic	(CGGA)n|Simple_repeat|Simple_repeat	259836	NR_024085	217294	Mm.297761	NM_146031	ENSMUSG00000041674	BC006965	-	cDNA sequence BC006965	ncRNA
744	chr10	80311782	80313535	+	1754	97	0.715494	0.82723	-0.111737	-497.776	exon (NM_011789, exon 14 of 14)	exon (NM_011789, exon 14 of 14)	7890	NM_025521	66374	Mm.383824	NM_025521	ENSMUSG00000020133	2310011J03Rik	AI452186|AW545358	RIKEN cDNA 2310011J03 gene	protein-coding
745	chr2	46281308	46282283	+	976	41	0.316291	0.773047	-0.456756	-494.968	Intergenic	Intergenic	585190	NR_040497	69405	Mm.396184	NR_040497	ENSMUSG00000086202	1700019E08Rik	-	RIKEN cDNA 1700019E08 gene	ncRNA
748	chr16	58518415	58522241	+	3827	61	0.478136	0.791959	-0.313823	-494.081	intron (NM_001357433, intron 1 of 10)	MTB|LTR|ERVL-MaLR	3098	NM_018784	54613	Mm.212742	NM_018784	ENSMUSG00000022747	St3gal6	1700023B24Rik|AI930218|AW552396|Siat10|St3galVI	ST3 beta-galactoside alpha-2,3-sialyltransferase 6	protein-coding
749	chr17	35394399	35395342	+	944	59	0.0819849	0.258133	-0.176148	-492.583	non-coding (NR_051981, exon 3 of 3)	non-coding (NR_051981, exon 3 of 3)	771	NR_051981	15016	Mm.439648	NR_051981	ENSMUSG00000055413	H2-Q5	H-2Q5|Qa-5|Qa5|Qat-5	histocompatibility 2, Q region locus 5	pseudo
751	chrX	12673084	12673958	+	875	44	0.0319447	0.236163	-0.204218	-489.041	exon (NM_175141, exon 1 of 7)	exon (NM_175141, exon 1 of 7)	118	NM_175141	69155	Mm.15974	NM_175141	ENSMUSG00000044148	1810030O07Rik	-	RIKEN cDNA 1810030O07 gene	protein-coding
756	chr10	88427168	88428190	+	1023	21	0.375479	0.9674	-0.591922	-484.335	intron (NM_001004164, intron 7 of 20)	intron (NM_001004164, intron 7 of 20)	-31908	NM_011517	20962	Mm.297977	NM_011517	ENSMUSG00000020059	Sycp3	Cor1|Scp3	synaptonemal complex protein 3	protein-coding
757	chr7	137475254	137477112	+	1859	60	0.572139	0.820146	-0.248007	-483.093	Intergenic	RLTR1B-int|LTR|ERV1	38509	NR_033611	620016	Mm.388932	NR_033611	ENSMUSG00000100863	Gm12669	-	glutaredoxin 3 pseudogene	pseudo
758	chr11	63989802	63993245	+	3444	48	0.322186	0.732374	-0.410188	-481.707	intron (NM_178379, intron 5 of 6)	intron (NM_178379, intron 5 of 6)	27297	NR_131111	78883	Mm.410764	NR_131111	ENSMUSG00000086359	9630013K17Rik	-	RIKEN cDNA 9630013K17 gene	ncRNA
760	chrX	38473084	38474324	+	1241	45	0.0593353	0.340012	-0.280676	-481.182	Intergenic	Intergenic	-17244	NM_001290485	16784	Mm.486	NM_010685	ENSMUSG00000016534	Lamp2	CD107b|LGP-B|Lamp II|Lamp-2|Lamp-2a|Lamp-2b|Lamp-2c|Mac3	lysosomal-associated membrane protein 2	protein-coding
761	chr11	63917609	63920217	+	2609	88	0.151716	0.319701	-0.167986	-480.28	intron (NM_018805, intron 1 of 1)	intron (NM_018805, intron 1 of 1)	3371	NM_018805	54710	Mm.274426	NM_018805	ENSMUSG00000070407	Hs3st3b1	3-OST-3B|3OST3B1|3Ost3b|AU041882|AW536289|Hs3st3b|m3-OST-3B	heparan sulfate (glucosamine) 3-O-sulfotransferase 3B1	protein-coding
763	chrX	101953893	101954704	+	812	34	0.0747302	0.401553	-0.326823	-479.94	intron (NM_001163610, intron 1 of 7)	intron (NM_001163610, intron 1 of 7)	104913	NM_001163610	100042480	Mm.232	NM_001163610	ENSMUSG00000079481	Nhsl2	1110062M06Rik|6430511F03|AI225852|AW488865|EG621083|Gm10456	NHS-like 2	protein-coding
764	chrX	75577400	75578628	+	1229	47	0.121706	0.393716	-0.27201	-479.617	5' UTR (NM_175122, exon 1 of 2)	5' UTR (NM_175122, exon 1 of 2)	217	NM_175122	67790	Mm.45148	NM_175122	ENSMUSG00000031202	Rab39b	6330580M05Rik	RAB39B, member RAS oncogene family	protein-coding
765	chrX	21245172	21246142	+	971	62	0.653058	0.82857	-0.175512	-478.756	Intergenic	L1Md_T|LINE|L1	-23992	NM_001252013	100503481	Mm.272069	NM_001252013		4930453H23Rik	-	RIKEN cDNA 4930453H23 gene	protein-coding
767	chr2	156392237	156392883	+	647	64	0.0612417	0.183419	-0.122177	-478.439	non-coding (NR_024329, exon 1 of 1)	non-coding (NR_024329, exon 1 of 1)	419	NR_024329	347740	Mm.324242	NR_024329	ENSMUSG00000102869	2900097C17Rik	1810005K14Rik|4930563C06Rik	RIKEN cDNA 2900097C17 gene	ncRNA
769	chrX	153237296	153238303	+	1008	41	0.0873762	0.39405	-0.306674	-475.902	promoter-TSS (NM_173780)	promoter-TSS (NM_173780)	51	NM_173780	245671	Mm.260751	NM_173780	ENSMUSG00000041649	Klf8	BKLF3|ZNF74	Kruppel-like factor 8	protein-coding
770	chr7	45103071	45107239	+	4169	63	0.576202	0.866887	-0.290685	-475.73	Intergenic	ID_B1|SINE|B4	-1333	NM_010189	14132	Mm.3303	NM_010189	ENSMUSG00000003420	Fcgrt	FcRn	Fc receptor, IgG, alpha chain transporter	protein-coding
771	chrX	7656959	7657702	+	744	35	0.167305	0.531174	-0.363869	-475.484	promoter-TSS (NM_001290624)	promoter-TSS (NM_001290624)	-49	NM_001290624	54630	Mm.232232	NM_175097	ENSMUSG00000031145	Prickle3	Lmo6|Pk3|Sfc16	prickle planar cell polarity protein 3	protein-coding
775	chrX	142305158	142306454	+	1297	65	0.377817	0.593136	-0.215319	-474.55	exon (NM_021487, exon 1 of 1)	exon (NM_021487, exon 1 of 1)	392	NM_021487	66240	Mm.58507	NM_021487	ENSMUSG00000090122	Kcne1l	1500015C14Rik|Kcne5|Mink	potassium voltage-gated channel, Isk-related family, member 1-like, pseudogene	protein-coding
777	chrX	13041539	13042574	+	1036	44	0.0454801	0.281941	-0.236461	-474.074	promoter-TSS (NR_038158)	promoter-TSS (NR_038158)	41	NR_038158	70489	Mm.383563	NR_038158	ENSMUSG00000087424	5730405O15Rik	-	RIKEN cDNA 5730405O15 gene	ncRNA
778	chr3	127695205	127696172	+	968	47	0.578066	0.817583	-0.239517	-473.973	exon (NM_027808, exon 4 of 14)	exon (NM_027808, exon 4 of 14)	62552	NM_009718	11924	Mm.42017	NM_009718	ENSMUSG00000027967	Neurog2	Atoh4|Math4A|bHLHa8|ngn-2|ngn2	neurogenin 2	protein-coding
779	chrX	74352889	74353736	+	848	36	0.0564122	0.405181	-0.348768	-473.522	intron (NM_025410, intron 1 of 2)	intron (NM_025410, intron 1 of 2)	306	NM_025410	66192	Mm.21705	NM_025410	ENSMUSG00000015289	Lage3	1110049G11Rik|Eso3|Itba2	L antigen family, member 3	protein-coding
780	chr4	34049564	34050242	+	679	47	0.619093	0.82537	-0.206277	-472.822	exon (NM_001290443, exon 1 of 8)	exon (NM_001290443, exon 1 of 8)	162	NM_001290443	67652	Mm.55848	NM_026293	ENSMUSG00000028264	Spaca1	1700124L11Rik|4930540L03Rik	sperm acrosome associated 1	protein-coding
782	chr6	148354359	148355239	+	881	72	0.734288	0.848822	-0.114534	-471.903	non-coding (NR_003634, exon 1 of 1)	non-coding (NR_003634, exon 1 of 1)	143	NR_003634	66184	Mm.391542	NM_025405	ENSMUSG00000063171	Rps4l	1110033J19Rik|AA407494|Rps4y2	ribosomal protein S4-like	pseudo
783	chrX	21061512	21062432	+	921	35	0.0878292	0.462124	-0.374295	-471.848	promoter-TSS (NM_001111076)	promoter-TSS (NM_001111076)	66	NM_001013387	319535	Mm.170163	NM_001013387	ENSMUSG00000054737	Zfp182	6330583I20Rik|Znf182	zinc finger protein 182	protein-coding
786	chr5	134240821	134244322	+	3502	82	0.596579	0.774282	-0.177703	-470.143	intron (NM_001359066, intron 28 of 32)	intron (NM_001359066, intron 28 of 32)	-12946	NR_104383	17969	Mm.425296	NM_010876	ENSMUSG00000015950	Ncf1	NCF-47K|NOXO2|Ncf-1|p47-phox|p47<phox>|p47phox	neutrophil cytosolic factor 1	protein-coding
788	chr11	100958465	100959419	+	955	81	0.83423	0.918019	-0.0837885	-469.223	exon (NM_008986, exon 2 of 2)	exon (NM_008986, exon 2 of 2)	11673	NM_001359105	19285	Mm.21864	NM_008986	ENSMUSG00000004044	Cavin1	2310075E07Rik|AW546441|Cav-p60|Cavin|Ptrf	caveolae associated 1	protein-coding
789	chrX	95967545	95968881	+	1337	46	0.128201	0.449492	-0.321291	-468.929	Intergenic	Intergenic	-11239	NM_152822	76130	Mm.274318	NM_152822	ENSMUSG00000057421	Las1l	1810030A06Rik|5830482G23Rik	LAS1-like (S. cerevisiae)	protein-coding
790	chrX	147553262	147554999	+	1738	66	0.202519	0.401155	-0.198637	-467.948	promoter-TSS (NM_001081173)	promoter-TSS (NM_001081173)	-49	NM_001356368	210297	Mm.30506	NM_001081173	ENSMUSG00000031290	Lrch2	AI316885|mKIAA1495	leucine-rich repeats and calponin homology (CH) domain containing 2	protein-coding
791	chrX	7789112	7790564	+	1453	45	0.0928733	0.433329	-0.340455	-467.74	promoter-TSS (NM_001290455)	promoter-TSS (NM_001290455)	-155	NM_001290455	54645	Mm.194811	NM_207670	ENSMUSG00000031153	Gripap1	AI854681|DXImx47e|GRASP-1|Sfc10|mKIAA1167	GRIP1 associated protein 1	protein-coding
792	chr11	111510013	111510374	+	362	24	0.446991	0.937647	-0.490655	-466.99	Intergenic	(TC)n|Simple_repeat|Simple_repeat	444029	NM_008425	16518	Mm.4951	NM_008425	ENSMUSG00000041695	Kcnj2	IRK1|Kcnf1|Kir2.1	potassium inwardly-rectifying channel, subfamily J, member 2	protein-coding
793	chr2	153071608	153072283	+	676	69	0.894209	0.963791	-0.0695815	-466.027	exon (NM_145536, exon 5 of 9)	exon (NM_145536, exon 5 of 9)	5990	NM_145536	228788	Mm.299979	NM_145536	ENSMUSG00000027474	Ccm2l	-	cerebral cavernous malformation 2-like	protein-coding
794	chr13	95613854	95616868	+	3015	45	0.542331	0.91895	-0.376619	-465.54	intron (NM_010169, intron 1 of 1)	intron (NM_010169, intron 1 of 1)	3105	NM_010169	14062	Mm.24816	NM_010169	ENSMUSG00000048376	F2r	AI482343|Cf2r|Par1|ThrR	coagulation factor II (thrombin) receptor	protein-coding
795	chrX	7604885	7606095	+	1211	38	0.0947659	0.408242	-0.313476	-465.515	promoter-TSS (NM_138603)	promoter-TSS (NM_138603)	-70	NM_138603	54638	Mm.288192	NM_138603	ENSMUSG00000031143	Ccdc22	AI481216|DXImx40e|Ppp1r3f|Sfc22	coiled-coil domain containing 22	protein-coding
796	chrX	13241659	13243765	+	2107	56	0.0484221	0.297684	-0.249262	-465.407	intron (NR_045429, intron 1 of 2)	intron (NR_045429, intron 1 of 2)	5021	NR_045429	72122	Mm.75434	NR_045429	ENSMUSG00000100714	2010308F09Rik	-	RIKEN cDNA 2010308F09 gene	ncRNA
797	chr6	28927863	28929341	+	1479	64	0.699916	0.887104	-0.187188	-463.56	Intergenic	IAPEz-int|LTR|ERVK	-94017	NR_029567	387237		NR_029567	ENSMUSG00000065469	Mir129-1	Mirn129-1|Mirn129b|miR-129b|mir-129-1	microRNA 129-1	ncRNA
798	chr1	4688895	4689628	+	734	36	0.248015	0.569661	-0.321646	-462.617	Intergenic	CpG	96465	NM_001177658	27395	Mm.182927	NM_025300	ENSMUSG00000033845	Mrpl15	HSPC145|MRP-L7|Rpml7	mitochondrial ribosomal protein L15	protein-coding
800	chr10	56114901	56116101	+	1201	82	0.183299	0.290814	-0.107515	-461.99	exon (NM_001163833, exon 2 of 2)	exon (NM_001163833, exon 2 of 2)	8584	NM_001163833	73390	Mm.181475	NM_133751	ENSMUSG00000047669	Msl3l2	1700060H10Rik	MSL3 like 2	protein-coding
803	chr15	12631963	12632585	+	623	52	0.460775	0.656416	-0.195642	-460.714	Intergenic	(CA)n|Simple_repeat|Simple_repeat	-39718	NM_001081064	68070	Mm.423205	NM_001081064	ENSMUSG00000022197	Pdzd2	4930537L06Rik|A930022H17Rik|Gm21706|Gm82|Pdzk3|mKIAA0300	PDZ domain containing 2	protein-coding
804	chr6	52172195	52173417	+	1223	55	0.793415	0.93806	-0.144645	-460.465	promoter-TSS (NR_152256)	promoter-TSS (NR_152256)	-75	NR_152256	100504154	Mm.440491	NR_152256	ENSMUSG00000087626	Gm15050	-	predicted gene 15050	ncRNA
805	chr9	118479210	118480953	+	1744	74	0.0780981	0.245148	-0.16705	-460.122	intron (NM_001164789, intron 1 of 5)	intron (NM_001164789, intron 1 of 5)	1892	NM_010136	13813	Mm.200692	NM_010136	ENSMUSG00000032446	Eomes	C77258|TBR-2|Tbr2	eomesodermin	protein-coding
806	chr8	115988686	115989388	+	703	25	0.413053	0.901516	-0.488463	-457.1	Intergenic	(TG)n|Simple_repeat|Simple_repeat	-282143	NM_001025577	17132	Mm.275549	NM_001025577	ENSMUSG00000055435	Maf	2810401A20Rik|A230108G15Rik|AW047063|c-maf	avian musculoaponeurotic fibrosarcoma oncogene homolog	protein-coding
808	chr8	20423941	20425017	+	1077	77	0.0596524	0.132243	-0.0725906	-456.435	intron (NR_028428, intron 1 of 5)	CpG	335	NR_028428	381598	Mm.359054	NM_001024708	ENSMUSG00000071793	2610005L07Rik	2810038F24Rik|6720476A01Rik	cadherin 11 pseudogene	pseudo
812	chr6	47739679	47740684	+	1006	90	0.119634	0.236038	-0.116404	-453.281	Intergenic	CpG	4050	NR_002841	19799		NR_002841		Rn4.5s	-	4.5S RNA	rRNA
814	chr4	134250926	134252255	+	1330	108	0.117151	0.177573	-0.0604222	-453.107	exon (NM_001099296, exon 2 of 2)	exon (NM_001099296, exon 2 of 2)	2516	NM_001099296	72690	Mm.100168	NM_001099296	ENSMUSG00000050105	Grrp1	2810043G13Rik|Fam110d	glycine/arginine rich protein 1	protein-coding
818	chr6	45485705	45486347	+	643	45	0.46609	0.822101	-0.35601	-450.171	intron (NM_001004357, intron 1 of 23)	L1Md_T|LINE|L1	425965	NM_001004357	66797	Mm.440084	NM_025771	ENSMUSG00000039419	Cntnap2	5430425M22Rik|Caspr2|mKIAA0868	contactin associated protein-like 2	protein-coding
819	chr19	8990263	8993034	+	2772	49	0.192745	0.501795	-0.30905	-448.459	intron (NM_001039959, intron 1 of 5)	intron (NM_001039959, intron 1 of 5)	2364	NM_001286518	66395	Mm.203866	NM_009643	ENSMUSG00000069833	Ahnak	DY6	AHNAK nucleoprotein (desmoyokin)	protein-coding
820	chr7	28466998	28467829	+	832	82	0.250684	0.349877	-0.0991926	-447.383	exon (NM_001141921, exon 5 of 5)	exon (NM_001141921, exon 5 of 5)	15175	NM_001141921	80749	Mm.483073	NM_030562	ENSMUSG00000030600	Lrfn1	BC004018|SALM2|Semo1	leucine rich repeat and fibronectin type III domain containing 1	protein-coding
821	chrX	168122281	168124492	+	2212	71	0.165249	0.361279	-0.19603	-447.362	promoter-TSS (NM_001290427)	promoter-TSS (NM_001290427)	-124	NM_001290427	333605	Mm.426168	NM_001033330	ENSMUSG00000049176	Frmpd4	Gm196|PKAP1|Pdzd10|Pdzk10|Preso1|preso	FERM and PDZ domain containing 4	protein-coding
823	chrX	135035701	135036326	+	626	39	0.206045	0.508826	-0.302781	-444.654	intron (NR_040282, intron 2 of 3)	CpG	589	NR_040281	320606	Mm.439072	NR_040281	ENSMUSG00000089759	3632454L22Rik	-	RIKEN cDNA 3632454L22 gene	ncRNA
824	chr19	37686993	37688037	+	1045	69	0.83079	0.931495	-0.100705	-442.834	intron (NM_001105201, intron 3 of 5)	CpG-7480	1835	NM_001105201	546726	Mm.457750	NM_001105201	ENSMUSG00000062432	Cyp26c1	EG546726	cytochrome P450, family 26, subfamily c, polypeptide 1	protein-coding
825	chrX	97141568	97142205	+	638	32	0.301993	0.716907	-0.414914	-442.668	Intergenic	IAPLTR2_Mm|LTR|ERVK	69290	NM_001033361	245526	Mm.336164	NM_001033361	ENSMUSG00000031212	Pgr15l	-	G protein-coupled receptor 15-like	protein-coding
826	chr1	173433213	173436967	+	3755	28	0.199905	0.864579	-0.664673	-442.385	intron (NM_001013779, intron 2 of 8)	intron (NM_001013779, intron 2 of 8)	14486	NM_001013779	383619	Mm.131453	NM_001013779	ENSMUSG00000037860	Aim2	Gm1313|Ifi210	absent in melanoma 2	protein-coding
827	chrX	75513866	75514994	+	1129	41	0.0485849	0.323423	-0.274838	-442.308	intron (NM_011692, intron 1 of 5)	intron (NM_011692, intron 1 of 5)	133	NM_011692	22327	Mm.8294	NM_011692	ENSMUSG00000031197	Vbp1	VBP-1	von Hippel-Lindau binding protein 1	protein-coding
828	chr6	122257191	122257634	+	444	39	0.60573	0.916944	-0.311214	-442.127	Intergenic	(GGA)n|Simple_repeat|Simple_repeat	25421	NM_016970	50928	Mm.20434	NM_016970	ENSMUSG00000030114	Klrg1	2F1-Ag|MAFA|MAFA-L	killer cell lectin-like receptor subfamily G, member 1	protein-coding
829	chr5	110480501	110481518	+	1018	61	0.400452	0.570768	-0.170317	-441.842	Intergenic	CpG	-32506	NM_001142642	381668	Mm.348782	NM_028596	ENSMUSG00000043323	Fbrsl1	2410025L10Rik|AI467568|Gm1049|Gm29766|mKIAA1545	fibrosin-like 1	protein-coding
831	chr7	46236054	46236503	+	450	30	0.508041	0.836613	-0.328572	-441.374	intron (NM_001291182, intron 1 of 26)	(CA)n|Simple_repeat|Simple_repeat	2212	NM_001163733	72088	Mm.119709	NM_023649	ENSMUSG00000030838	Ush1c	2010016F01Rik|harmonin	USH1 protein network component harmonin	protein-coding
832	chr3	157911657	157911849	+	193	35	0.636089	0.940933	-0.304845	-441.373	intron (NM_145953, intron 5 of 11)	(CA)n|Simple_repeat|Simple_repeat	13310	NM_145953	107869	Mm.28301	NM_145953	ENSMUSG00000028179	Cth	0610010I13Rik|AI314617|BC019483|CSE|Cys3	cystathionase (cystathionine gamma-lyase)	protein-coding
833	chrX	100774181	100775118	+	938	34	0.100657	0.467908	-0.36725	-441.282	5' UTR (NM_001177779, exon 1 of 14)	5' UTR (NM_001177779, exon 1 of 14)	154	NM_001177779	53310	Mm.4615	NM_016747	ENSMUSG00000000881	Dlg3	Dlgh3|SAP102|mKIAA1232	discs large MAGUK scaffold protein 3	protein-coding
834	chr8	90886518	90887393	+	876	60	0.0845731	0.280051	-0.195477	-440.295	intron (NM_177224, intron 2 of 39)	RLTR4_MM-int|LTR|ERV1	-45294	NM_001310530	109151	Mm.100615	NM_177224	ENSMUSG00000056608	Chd9	1810014J18Rik|9030205D12Rik|A330063D19Rik|AD013|PRIC320|mKIAA0308	chromodomain helicase DNA binding protein 9	protein-coding
837	chr18	10051457	10052898	+	1442	61	0.177399	0.346343	-0.168944	-437.753	Intergenic	MMERGLN-int|LTR|ERV1	-22028	NM_021522	59025	Mm.329277	NM_021522	ENSMUSG00000047879	Usp14	2610005K12Rik|2610037B11Rik|AW107924|C78769|ax|nmf375	ubiquitin specific peptidase 14	protein-coding
838	chr10	13060523	13061426	+	904	48	0.508918	0.733678	-0.22476	-436.411	Intergenic	CpG	-29814	NM_009538	22634	Mm.287857	NM_009538	ENSMUSG00000019817	Plagl1	Lot1|Zac1	pleiomorphic adenoma gene-like 1	protein-coding
839	chr5	113089442	113091584	+	2143	62	0.664623	0.870234	-0.205611	-436.189	3' UTR (NM_001347397, exon 8 of 8)	3' UTR (NM_001347397, exon 8 of 8)	-8929	NM_001359009	12962	Mm.378899	NM_021352	ENSMUSG00000029352	Crybb3	AI852419	crystallin, beta B3	protein-coding
840	chrX	101084671	101086105	+	1435	55	0.275418	0.52783	-0.252412	-434.947	promoter-TSS (NM_007515)	promoter-TSS (NM_007515)	17	NM_001301840	11989	Mm.5140	NM_007515	ENSMUSG00000031297	Slc7a3	Atrc3|CAT-3|CAT3|SLC7A1|SLC7A2	solute carrier family 7 (cationic amino acid transporter, y+ system), member 3	protein-coding
841	chr2	166364493	166365004	+	512	26	0.415638	0.90852	-0.492883	-434.848	Intergenic	(TCCCC)n|Simple_repeat|Simple_repeat	-82703	NR_015558	319684	Mm.399746	NR_015558		5031425F14Rik	-	RIKEN cDNA 5031425F14 gene	ncRNA
844	chr5	72756975	72759650	+	2676	46	0.33896	0.700294	-0.361334	-433.671	intron (NM_013689, intron 15 of 17)	intron (NM_013689, intron 15 of 17)	-5535	NM_001122754	22165	Mm.3264	NM_013698	ENSMUSG00000054892	Txk	A130089B16Rik|Btkl|PTK-RL-18|PTK4|Rlk	TXK tyrosine kinase	protein-coding
845	chr17	55955779	55956661	+	883	39	0.777495	0.960012	-0.182517	-433.367	non-coding (NR_108021, exon 3 of 3)	non-coding (NR_108021, exon 3 of 3)	-2967	NM_028381	72886	Mm.22796	NM_028381	ENSMUSG00000003208	Ccdc94	2900016D05Rik|AI413813	coiled-coil domain containing 94	protein-coding
847	chr13	110148834	110149293	+	460	36	0.362657	0.742279	-0.379623	-432.507	intron (NM_001360099, intron 3 of 4)	(TG)n|Simple_repeat|Simple_repeat	131143	NM_023852	67295	Mm.151600	NM_023852	ENSMUSG00000021700	Rab3c	2700062I01Rik|3110015B08Rik|3110037E15Rik|AI850886	RAB3C, member RAS oncogene family	protein-coding
849	chr11	97499801	97500549	+	749	68	0.890473	0.960445	-0.0699722	-431.794	exon (NM_021493, exon 19 of 19)	exon (NM_021493, exon 19 of 19)	165	NM_001289118	100141474	Mm.482426	NM_001289118	ENSMUSG00000047988	4933428G20Rik	-	RIKEN cDNA 4933428G20 gene	protein-coding
850	chr19	5750616	5752266	+	1651	65	0.546695	0.737593	-0.190898	-431.627	exon (NM_008520, exon 15 of 28)	exon (NM_008520, exon 15 of 28)	10537	NM_008520	16998	Mm.182396	NM_008520	ENSMUSG00000024940	Ltbp3	Ltbp2|mFLJ00070	latent transforming growth factor beta binding protein 3	protein-coding
852	chrX	12251601	12253113	+	1513	53	0.124957	0.333204	-0.208247	-430.598	Intergenic	Intergenic	-92002	NM_001168321	71458	Mm.196328	NM_029510	ENSMUSG00000040363	Bcor	2900008C10Rik|5830466J11Rik|8430401K06Rik|BcorR|D930024N20Rik|mKIAA1575	BCL6 interacting corepressor	protein-coding
854	chrX	75672983	75674670	+	1688	61	0.371584	0.586595	-0.215011	-430.145	Intergenic	Intergenic	90873	NR_029443	74396	Mm.162493	NR_029443	ENSMUSG00000087396	4933407K13Rik	A130080L05Rik|Dxz4	RIKEN cDNA 4933407K13 gene	ncRNA
855	chr19	5405854	5407618	+	1765	53	0.0808456	0.299871	-0.219025	-430.138	promoter-TSS (NR_015545)	promoter-TSS (NR_015545)	-79	NR_015545	74931	Mm.388511	NR_015545	ENSMUSG00000086938	4930481A15Rik	-	RIKEN cDNA 4930481A15 gene	ncRNA
856	chrX	167226709	167229997	+	3289	39	0.149941	0.631222	-0.481281	-430.004	Intergenic	(TA)n|Simple_repeat|Simple_repeat	-19135	NM_021278	19241	Mm.142729	NM_021278	ENSMUSG00000049775	Tmsb4x	Ptmb4|Tb4|Tbeta4	thymosin, beta 4, X chromosome	protein-coding
857	chr5	64037859	64038524	+	666	31	0.142639	0.695342	-0.552703	-429.876	Intergenic	IAPLTR2_Mm|LTR|ERVK	-6782	NR_045384	74757	Mm.159329	NR_045384	ENSMUSG00000106219	5830416I19Rik	-	RIKEN cDNA 5830416I19 gene	ncRNA
858	chrX	70385108	70386581	+	1474	37	0.0695499	0.411867	-0.342317	-429.82	promoter-TSS (NM_026787)	promoter-TSS (NM_026787)	-69	NM_026787	68618	Mm.293255	NM_026787	ENSMUSG00000045237	1110012L19Rik	-	RIKEN cDNA 1110012L19 gene	protein-coding
859	chrX	166584653	166586067	+	1415	52	0.158662	0.393902	-0.23524	-428.513	intron (NM_019397, intron 1 of 11)	intron (NM_019397, intron 1 of 11)	356	NM_019397	54156	Mm.37707	NM_019397	ENSMUSG00000000402	Egfl6	Maeg	EGF-like-domain, multiple 6	protein-coding
860	chr7	45632270	45632951	+	682	56	0.692824	0.849901	-0.157077	-428.224	exon (NM_028544, exon 5 of 12)	exon (NM_028544, exon 5 of 12)	5073	NM_028544	69903	Mm.181396	NM_028544	ENSMUSG00000044562	Rasip1	1110025D03Rik|2610025P08Rik|AI853551|Rain	Ras interacting protein 1	protein-coding
861	chrX	153832050	153832991	+	942	37	0.0718004	0.39281	-0.32101	-428.127	5' UTR (NM_001005370, exon 1 of 2)	5' UTR (NM_001005370, exon 1 of 2)	227	NM_001005370	278240	Mm.293363	NM_001005370	ENSMUSG00000046550	Spin2c	BC068162|SPIN-2C|Spin2	spindlin family, member 2C	protein-coding
862	chrX	113184712	113186274	+	1563	42	0.0992098	0.394697	-0.295488	-427.154	promoter-TSS (NM_018818)	promoter-TSS (NM_018818)	22	NM_018818	12662	Mm.257316	NM_018818	ENSMUSG00000025531	Chm	Rep-1	choroidermia (RAB escort protein 1)	protein-coding
864	chrX	152326847	152327763	+	917	35	0.0531246	0.355754	-0.30263	-426.674	intron (NR_040270, intron 1 of 2)	intron (NR_040270, intron 1 of 2)	188	NR_040269	72997	Mm.254833	NR_040269	ENSMUSG00000087403	Kantr	2810454L23Rik|2900056M20Rik|Spasm	Kdm5c adjacent non-coding transcript	ncRNA
865	chr5	143254651	143255632	+	982	82	0.26218	0.359315	-0.0971351	-426.409	exon (NM_017467, exon 7 of 7)	exon (NM_017467, exon 7 of 7)	14881	NM_017467	54201	Mm.6666	NM_017467	ENSMUSG00000046658	Zfp316	Emzf1|Mzf3|Znf316	zinc finger protein 316	protein-coding
866	chr1	9545575	9546311	+	737	72	0.148745	0.259107	-0.110362	-425.544	exon (NM_021511, exon 1 of 1)	exon (NM_021511, exon 1 of 1)	535	NM_021511	59014	Mm.29061	NM_021511	ENSMUSG00000061024	Rrs1	5730466A07Rik|AA415037|D1Ertd701e|Rrr	ribosome biogenesis regulator 1	protein-coding
867	chr16	17084412	17087392	+	2981	39	0.508562	0.945869	-0.437308	-425.472	TTS (NM_144954)	TTS (NM_144954)	15763	NM_001291047	106369	Mm.237941	NM_023249	ENSMUSG00000022773	Ypel1	0610009L05Rik|1700016N17Rik|1700019O22Rik|4921520K19Rik|4930511F14Rik|AV118478|DGL-1|Dgl1|Ppil2|mdgl-1	yippee like 1	protein-coding
868	chr5	142588639	142589195	+	557	24	0.493726	0.921326	-0.4276	-425.228	intron (NM_175217, intron 1 of 6)	(CA)n|Simple_repeat|Simple_repeat	19835	NM_175217	75104	Mm.48712	NM_175217	ENSMUSG00000039533	Mmd2	4930518M15Rik|C88001	monocyte to macrophage differentiation-associated 2	protein-coding
869	chrY	90744413	90745214	+	802	52	0.624652	0.799091	-0.174439	-425.101	Intergenic	CpG	10237	NR_137283	654820	Mm.34441	NM_001039559	ENSMUSG00000072844	G530011O06Rik	-	RIKEN cDNA G530011O06 gene	ncRNA
870	chr7	132802019	132808153	+	6135	77	0.544211	0.802584	-0.258373	-424.56	intron (NM_212473, intron 1 of 4)	intron (NM_212473, intron 1 of 4)	8110	NM_212473	77938	Mm.225649	NM_175268	ENSMUSG00000030956	Fam53b	A930008G19Rik|mKIAA0140	family with sequence similarity 53, member B	protein-coding
871	chr8	80739162	80739840	+	679	84	0.063239	0.122114	-0.0588752	-424.324	promoter-TSS (NM_053124)	promoter-TSS (NM_053124)	-42	NM_053124	93762	Mm.246803	NM_053124	ENSMUSG00000031715	Smarca5	4933427E24Rik|D030040M08Rik|D330027N15Rik|MommeD4|Snf2h	SWI/SNF related, matrix associated, actin dependent regulator of chromatin, subfamily a, member 5	protein-coding
874	chr14	79426814	79427199	+	386	43	0.335333	0.537729	-0.202396	-422.41	exon (NM_001024135, exon 1 of 1)	exon (NM_001024135, exon 1 of 1)	495	NM_001024135	211255	Mm.284526	NM_001024135	ENSMUSG00000043881	Kbtbd7	1110008P08Rik|AU045792|Gm295	kelch repeat and BTB (POZ) domain containing 7	protein-coding
875	chr3	95427425	95428309	+	885	56	0.161371	0.336117	-0.174746	-422.126	intron (NR_033637, intron 1 of 2)	CpG	518	NR_033637	100043305	Mm.412052	NR_033637		Gm4349	-	SET domain, bifurcated 1 pseudogene	pseudo
877	chrX	68821095	68821634	+	540	38	0.0931141	0.349279	-0.256165	-421.006	Intergenic	CpG	59525	NM_001166619	207854	Mm.284945	NM_174993	ENSMUSG00000062170	Fmr1nb	3830422N12Rik|NY-SAR-35|NYSAR35	fragile X mental retardation 1 neighbor	protein-coding
878	chr11	70519936	70520596	+	661	54	0.792816	0.913039	-0.120223	-420.49	exon (NM_146020, exon 3 of 3)	exon (NM_146020, exon 3 of 3)	1057	NM_146020	216871	Mm.22551	NM_146020	ENSMUSG00000046811	Gltpd2	C730027E14Rik	glycolipid transfer protein domain containing 2	protein-coding
879	chrX	53670114	53671025	+	912	34	0.0808407	0.395762	-0.314921	-420.398	promoter-TSS (NM_001018063)	promoter-TSS (NM_001018063)	-161	NM_001018063	553127	Mm.328602	NM_001018063	ENSMUSG00000067924	Rtl8b	Cxx1b|Mart8c	retrotransposon Gag like 8B	protein-coding
880	chr12	111445011	111446077	+	1067	77	0.303045	0.423531	-0.120486	-420.374	exon (NM_009396, exon 3 of 12)	exon (NM_009396, exon 3 of 12)	2883	NM_009396	21928	Mm.255332	NM_009396	ENSMUSG00000021281	Tnfaip2	B94|Exoc3l3|M-sec|Tnfip2|tnfb94	tumor necrosis factor, alpha-induced protein 2	protein-coding
881	chrX	99853065	99854034	+	970	42	0.124622	0.383072	-0.25845	-420.087	Intergenic	CpG	32480	NM_001081283	620592	Mm.388976	NM_001081283	ENSMUSG00000071719	Tmem28	EG620592|Fam155b|Tnen28	transmembrane protein 28	protein-coding
884	chr7	4507726	4508325	+	600	50	0.573159	0.754046	-0.180887	-418.197	intron (NM_001360154, intron 10 of 12)	(TG)n|Simple_repeat|Simple_repeat	-6345	NM_029834	232807	Mm.360391	NM_029834	ENSMUSG00000019254	Ppp1r12c	2410197A17Rik|AI839747|B430101M08|Mbs85	protein phosphatase 1, regulatory (inhibitor) subunit 12C	protein-coding
885	chrX	157612816	157613898	+	1083	34	0.257356	0.589811	-0.332454	-417.922	Intergenic	Intergenic	-14642	NM_172307	270669	Mm.37577	NM_172307	ENSMUSG00000046873	Mbtps2	9630032G22Rik|AI662535	membrane-bound transcription factor peptidase, site 2	protein-coding
886	chr16	11143693	11144380	+	688	58	0.317409	0.425954	-0.108545	-417.466	intron (NR_027502, intron 19 of 22)	LSU-rRNA_Hsa|rRNA|rRNA	-9504	NM_029582	106200	Mm.291015	NM_029582	ENSMUSG00000022498	Txndc11	2810408E11Rik|AI427833|EFP1|Txdc11	thioredoxin domain containing 11	protein-coding
887	chr18	56432922	56435909	+	2988	32	0.231654	0.745161	-0.513507	-417.152	intron (NM_026240, intron 1 of 13)	intron (NM_026240, intron 1 of 13)	2283	NM_026240	107022	Mm.24356	NM_026240	ENSMUSG00000001700	Gramd3	9030613F08Rik|9130427A09Rik|AW061306|Gramd2b|NS3TP2	GRAM domain containing 3	protein-coding
888	chrX	71661353	71663321	+	1969	46	0.142285	0.474659	-0.332373	-416.858	Intergenic	Intergenic	-1330	NM_010340	14765	Mm.33336	NM_010340	ENSMUSG00000056380	Gpr50	H9	G-protein-coupled receptor 50	protein-coding
889	chr11	79791190	79791676	+	487	46	0.699932	0.888359	-0.188427	-416.442	Intergenic	(CA)n|Simple_repeat|Simple_repeat	65033	NR_029959	723853		NR_029959	ENSMUSG00000065489	Mir365-2	Mirn365-2|mir-365-2	microRNA 365-2	ncRNA
891	chrX	122396546	122397750	+	1205	50	0.0812243	0.273667	-0.192443	-415.336	5' UTR (NM_138742, exon 1 of 1)	5' UTR (NM_138742, exon 1 of 1)	237	NM_138742	54561	Mm.490573	NM_138742	ENSMUSG00000055733	Nap1l3	MB20	nucleosome assembly protein 1-like 3	protein-coding
892	chr8	69902070	69902839	+	770	77	0.0308448	0.0861778	-0.055333	-415.261	exon (NM_032004, exon 1 of 1)	exon (NM_032004, exon 1 of 1)	104	NM_023312	67184	Mm.21162	NM_023312	ENSMUSG00000036199	Ndufa13	2700054G14Rik|AU022060|CDA016|CGI-39|GRIM-19|Grim19	NADH dehydrogenase (ubiquinone) 1 alpha subcomplex, 13	protein-coding
894	chr9	114579942	114580276	+	335	39	0.607303	0.91156	-0.304257	-415.122	Intergenic	Intergenic	-15740	NM_001042503	636931	Mm.17857	NM_001042503	ENSMUSG00000079259	Trim71	2610206G21Rik|AL022943|Gm1127|Lin41|lin-41|mLin41|mlin-41	tripartite motif-containing 71	protein-coding
895	chr5	9103022	9106978	+	3957	68	0.533746	0.783506	-0.24976	-414.986	intron (NM_001081029, intron 2 of 4)	intron (NM_001081029, intron 2 of 4)	4263	NM_001081029	652925	Mm.439954	NM_001081029	ENSMUSG00000079659	Tmem243	4930420K17Rik|E030031F02Rik	transmembrane protein 243, mitochondrial	protein-coding
896	chr11	70225656	70227204	+	1549	53	0.653873	0.843901	-0.190028	-414.94	intron (NM_007528, intron 8 of 8)	intron (NM_007528, intron 8 of 8)	3368	NM_007528	12029	Mm.12930	NM_007528	ENSMUSG00000000317	Bcl6b	Bazf	B cell CLL/lymphoma 6, member B	protein-coding
898	chr13	45078431	45079221	+	791	60	0.548752	0.717869	-0.169117	-412.978	Intergenic	CpG	-76730	NM_025772	94245	Mm.352311	NM_025772	ENSMUSG00000057531	Dtnbp1	5430437B18Rik|AW048963|Bloc1s8|dysbindin|sdy	dystrobrevin binding protein 1	protein-coding
900	chr10	118435105	118436021	+	917	27	0.422991	0.95221	-0.529219	-412.209	Intergenic	Intergenic	-5483	NM_008337	15978	Mm.240327	NM_008337	ENSMUSG00000055170	Ifng	IFN-g|Ifg	interferon gamma	protein-coding
901	chr15	97053879	97055442	+	1564	75	0.496108	0.642408	-0.1463	-411.658	intron (NM_027052, intron 1 of 15)	CpG	1296	NM_027052	69354	Mm.250980	NM_027052	ENSMUSG00000022464	Slc38a4	1110012E16Rik|1700012A18Rik|Ata3|mATA3|mNAT3	solute carrier family 38, member 4	protein-coding
902	chr11	68440378	68444664	+	4287	65	0.495665	0.78072	-0.285056	-411.656	intron (NM_177320, intron 1 of 18)	intron (NM_177320, intron 1 of 18)	10396	NM_177320	320207	Mm.244960	NM_177320	ENSMUSG00000020901	Pik3r5	AV230647|F730038I15Rik|Foap2|p101	phosphoinositide-3-kinase regulatory subunit 5	protein-coding
903	chrX	7679182	7680370	+	1189	42	0.116073	0.385929	-0.269857	-411.349	intron (NR_037581, intron 2 of 5)	intron (NR_037581, intron 2 of 5)	1313	NM_018832	54634	Mm.67912	NM_018832	ENSMUSG00000031147	Magix	Pdzx|Sfc18	MAGI family member, X-linked	protein-coding
904	chr8	40416127	40416789	+	663	27	0.558175	0.953117	-0.394943	-410.008	Intergenic	(TG)n|Simple_repeat|Simple_repeat	-7357	NM_178395	70546	Mm.34326	NM_178395	ENSMUSG00000039470	Zdhhc2	5730415P04Rik|6430583A19Rik|DHHC-2	zinc finger, DHHC domain containing 2	protein-coding
905	chrX	134717623	134718939	+	1317	40	0.0776037	0.3994	-0.321797	-408.701	intron (NM_001166379, intron 1 of 3)	intron (NM_001166379, intron 1 of 3)	343	NM_001166379	78248	Mm.458522	NM_030066	ENSMUSG00000033460	Armcx1	3010033I09Rik|ALEX1	armadillo repeat containing, X-linked 1	protein-coding
906	chrX	53607654	53608481	+	828	29	0.0843563	0.469477	-0.385121	-408.66	exon (NM_028375, exon 1 of 2)	exon (NM_028375, exon 1 of 2)	145	NM_028375	72865	Mm.158897	NM_028375	ENSMUSG00000051851	Rtl8c	2900027G03Rik|Cxx1c|Mar8.1|Mart8a	retrotransposon Gag like 8C	protein-coding
907	chr9	63722075	63723832	+	1758	37	0.460658	0.855222	-0.394565	-407.442	intron (NM_016769, intron 1 of 8)	intron (NM_016769, intron 1 of 8)	35041	NM_016769	17127	Mm.7320	NM_016769	ENSMUSG00000032402	Smad3	AU022421|Madh3	SMAD family member 3	protein-coding
908	chr18	61035381	61036050	+	670	58	0.525371	0.675906	-0.150536	-406.213	exon (NM_009880, exon 1 of 3)	exon (NM_009880, exon 1 of 3)	484	NM_009880	12590	Mm.144448	NM_009880	ENSMUSG00000024619	Cdx1	Cdx|Cdx-1	caudal type homeobox 1	protein-coding
909	chr3	127106051	127106488	+	438	34	0.650111	0.936223	-0.286112	-405.917	intron (NM_001327938, intron 1 of 47)	(GGA)n|Simple_repeat|Simple_repeat	-55036	NR_105030	100862268	Mm.444603	NR_105029	ENSMUSG00000097456	LOC100862268	-	uncharacterized LOC100862268	ncRNA
910	chr7	143464766	143465593	+	828	60	0.163865	0.297803	-0.133938	-405.825	Intergenic	Intergenic	-4129	NM_001161624	12577	Mm.168789	NM_009876	ENSMUSG00000037664	Cdkn1c	AL024410|CDKI|Kip2|p57(kip2)|p57Kip2	cyclin-dependent kinase inhibitor 1C (P57)	protein-coding
911	chr17	35230743	35231890	+	1148	19	0.204062	0.85266	-0.648598	-404.561	intron (NM_010909, intron 2 of 3)	intron (NM_010909, intron 2 of 3)	-3694	NM_001347351	66237	Mm.396107	NM_023179	ENSMUSG00000024403	Atp6v1g2	1500002D01Rik|Atp6g2|NG38|VAG2	ATPase, H+ transporting, lysosomal V1 subunit G2	protein-coding
912	chrX	20950114	20951148	+	1035	37	0.0662755	0.350633	-0.284357	-404.303	promoter-TSS (NM_007922)	promoter-TSS (NM_007922)	-23	NM_007922	13712	Mm.405823	NM_007922	ENSMUSG00000009406	Elk1	Elk-1	ELK1, member of ETS oncogene family	protein-coding
913	chr4	129222915	129224337	+	1423	73	0.871602	0.954285	-0.0826836	-404.255	exon (NM_001285866, exon 6 of 7)	exon (NM_001285866, exon 6 of 7)	4285	NM_001285866	97130	Mm.331907	NM_001033189	ENSMUSG00000050390	C77080	mKIAA1522	expressed sequence C77080	protein-coding
914	chrX	75874348	75875777	+	1430	56	0.128995	0.355728	-0.226733	-404.135	promoter-TSS (NM_145629)	promoter-TSS (NM_145629)	108	NM_001166453	102866	Mm.28777	NM_145629	ENSMUSG00000016382	Pls3	AI115446|AL024105	plastin 3 (T-isoform)	protein-coding
915	chr5	133495457	133496093	+	637	41	0.319792	0.611158	-0.291366	-404.123	Intergenic	(TG)n|Simple_repeat|Simple_repeat	-603973	NM_030719	80909	Mm.45218	NM_030719	ENSMUSG00000015944	Gatsl2	7530428J21Rik|AW742413|Castor2|Gats|Gatsl1	GATS protein-like 2	protein-coding
916	chr10	77532954	77535753	+	2800	43	0.345994	0.769118	-0.423124	-404.119	intron (NM_008404, intron 1 of 15)	intron (NM_008404, intron 1 of 15)	4005	NM_008404	16414	Mm.1137	NM_008404	ENSMUSG00000000290	Itgb2	2E6|AI528527|Cd18|LAD|LCAMB|Lfa1|MF17	integrin beta 2	protein-coding
917	chr16	58715175	58718773	+	3599	44	0.570973	0.8972	-0.326227	-403.576	TTS (NM_001162955)	TTS (NM_001162955)	1750	NM_001162955	71223	Mm.359970	NM_001162955	ENSMUSG00000047293	Gpr15	4933439K08Rik	G protein-coupled receptor 15	protein-coding
918	chrX	102504183	102505755	+	1573	44	0.0940411	0.399172	-0.305131	-403.131	exon (NM_027382, exon 1 of 11)	exon (NM_027382, exon 1 of 11)	189	NM_001313742	70315	Mm.328128	NM_027382	ENSMUSG00000067567	Hdac8	2610007D20Rik	histone deacetylase 8	protein-coding
919	chrX	169036224	169037718	+	1495	41	0.082904	0.388221	-0.305317	-402.833	intron (NR_109847, intron 1 of 14)	intron (NR_109847, intron 1 of 14)	360	NR_109847	11856	Mm.441810	NM_009707	ENSMUSG00000031355	Arhgap6	AI504284|RhoGAPX-1	Rho GTPase activating protein 6	protein-coding
921	chr5	137583326	137584197	+	872	47	0.622084	0.825384	-0.2033	-401.914	intron (NR_152864, intron 11 of 12)	intron (NR_152864, intron 11 of 12)	9226	NR_152864	50765	Mm.21757	NM_015799	ENSMUSG00000029716	Tfr2	Trfr2	transferrin receptor 2	protein-coding
922	chr9	21943233	21944820	+	1588	72	0.659177	0.80448	-0.145303	-401.406	intron (NM_144935, intron 5 of 8)	intron (NM_144935, intron 5 of 8)	5752	NM_144935	235044	Mm.277521	NM_144935	ENSMUSG00000040563	Plppr2	Lppr2|PRG-4	phospholipid phosphatase related 2	protein-coding
923	chrX	134963274	134963843	+	570	39	0.310905	0.602044	-0.291139	-401.233	intron (NM_031259, intron 1 of 21)	intron (NM_031259, intron 1 of 21)	339	NM_001289736	83454	Mm.103155	NM_031259	ENSMUSG00000009941	Nxf2	4930455N06Rik|Nxf-b	nuclear RNA export factor 2	protein-coding
925	chr19	7422552	7423355	+	804	71	0.906925	0.963416	-0.0564915	-401.162	TTS (NR_105957)	TTS (NR_105957)	380	NR_105957	102466781		NR_105957	ENSMUSG00000098293	Mir6991	Gm27966|mmu-mir-6991	microRNA 6991	ncRNA
927	chr6	47943109	47943863	+	755	61	0.189711	0.319245	-0.129534	-400.031	intron (NR_027963, intron 1 of 5)	CpG	311	NR_027963	232785	Mm.482185	NR_027963	ENSMUSG00000072653	Zfp783	A230106D06Rik|Gm20494	zinc finger protein 783	ncRNA
928	chr6	52168554	52169234	+	681	42	0.819815	0.964485	-0.14467	-399.984	TTS (NM_010452)	TTS (NM_010452)	3220	NR_131182	105242657	Mm.490651	NR_131182	ENSMUSG00000056445	Hoxaas2	2810043O09Rik|5730446D14Rik	Hoxa cluster antisense RNA 2	ncRNA
929	chr11	117757987	117760195	+	2209	40	0.650955	0.948253	-0.297298	-399.363	intron (NM_198022, intron 20 of 21)	intron (NM_198022, intron 20 of 21)	20557	NR_154387	217353	Mm.286963	NM_145439	ENSMUSG00000025572	Tmc6	D11Ertd204e|EVER1	transmembrane channel-like gene family 6	protein-coding
930	chr15	92439719	92440106	+	388	43	0.639955	0.887747	-0.247792	-399.05	intron (NM_001164593, intron 3 of 9)	(TTC)n|Simple_repeat|Simple_repeat	43102	NM_001164593	239618	Mm.309826	NM_001164593	ENSMUSG00000036218	Pdzrn4	1110017D07Rik|LNX4|SAMCAP3L|mKIAA3027	PDZ domain containing RING finger 4	protein-coding
931	chr14	121953366	121954859	+	1494	41	0.409332	0.707356	-0.298023	-398.623	exon (NM_183031, exon 2 of 2)	exon (NM_183031, exon 2 of 2)	11081	NM_183031	321019	Mm.265618	NM_183031	ENSMUSG00000051212	Gpr183	Ebi2	G protein-coupled receptor 183	protein-coding
936	chrX	136868001	136868675	+	675	37	0.0796286	0.345906	-0.266278	-395.004	intron (NM_176971, intron 1 of 2)	intron (NM_176971, intron 1 of 2)	202	NM_176971	319642	Mm.44557	NM_176971	ENSMUSG00000043463	Rab9b	9330195C02Rik	RAB9B, member RAS oncogene family	protein-coding
937	chrX	7721487	7722990	+	1504	41	0.080924	0.389816	-0.308892	-394.83	promoter-TSS (NM_001290792)	promoter-TSS (NM_001290792)	18	NM_001290792	54636	Mm.305725	NM_172372	ENSMUSG00000039382	Wdr45	C79260|DXImx38e|JM5|Sfc19|WIPI-4|Wdrx1	WD repeat domain 45	protein-coding
938	chrX	49480085	49481595	+	1511	48	0.155346	0.419903	-0.264556	-394.725	intron (NM_001081123, intron 1 of 12)	intron (NM_001081123, intron 1 of 12)	10390	NM_001081123	75404	Mm.44305	NM_001081123	ENSMUSG00000036198	Arhgap36	1100001E04Rik|rho-gap	Rho GTPase activating protein 36	protein-coding
939	chrX	99592983	99594537	+	1555	48	0.214006	0.508807	-0.2948	-393.49	Intergenic	Intergenic	-123025	NM_008853	18744	Mm.8211	NM_008853	ENSMUSG00000034403	Pja1	praja-1	praja ring finger ubiquitin ligase 1	protein-coding
941	chr7	6729644	6731080	+	1437	71	0.400752	0.548455	-0.147704	-392.974	promoter-TSS (NM_001290994)	promoter-TSS (NM_001290994)	57	NM_008817	18616	Mm.389800	NM_008817	ENSMUSG00000002265	Peg3	AL022617|ASF-1|End4|Gcap4|Pw1|Zfp102|mKIAA0287	paternally expressed 3	protein-coding
942	chr18	54973356	54973840	+	485	35	0.534184	0.86251	-0.328326	-392.808	intron (NM_175751, intron 2 of 9)	B3A|SINE|B2	16582	NM_175751	269023	Mm.192984	NM_175751	ENSMUSG00000052713	Zfp608	4932417D18Rik|D430007A19Rik|Znf608	zinc finger protein 608	protein-coding
944	chrX	134294903	134296800	+	1898	44	0.148905	0.452564	-0.303659	-391.563	intron (NM_026239, intron 1 of 1)	intron (NM_026239, intron 1 of 1)	626	NM_026239	67564	Mm.41489	NM_026239	ENSMUSG00000033578	Tmem35a	9030603L14Rik|AI841526|PMP52|Tmem35	transmembrane protein 35A	protein-coding
946	chrX	157817398	157818586	+	1189	47	0.224695	0.473119	-0.248424	-390.109	promoter-TSS (NM_001081667)	promoter-TSS (NM_001081667)	-443	NM_001081667	245683	Mm.295846	NM_001081667	ENSMUSG00000047485	Klhl34	Gm388	kelch-like 34	protein-coding
948	chr17	36988117	36989567	+	1451	51	0.522122	0.734845	-0.212723	-389.806	intron (NM_001115075, intron 2 of 5)	CpG	662	NM_001115075	240095	Mm.246609	NM_001115075	ENSMUSG00000024459	H2-M5	CRW2|D130003B22Rik|H-2M5	histocompatibility 2, M region locus 5	protein-coding
950	chrX	20797821	20799238	+	1418	37	0.0891498	0.435789	-0.346639	-388.805	Intergenic	Intergenic	-50014	NM_009703	11836	Mm.220946	NM_009703	ENSMUSG00000001127	Araf	1200013E08Rik|A-Raf|AW495444|Araf1	Araf proto-oncogene, serine/threonine kinase	protein-coding
951	chr13	95517212	95519299	+	2088	36	0.388028	0.808069	-0.420041	-388.688	intron (NM_007974, intron 1 of 1)	intron (NM_007974, intron 1 of 1)	6985	NM_007974	14063	Mm.1614	NM_007974	ENSMUSG00000021678	F2rl1	Gpcr11|PAR-2|Par2	coagulation factor II (thrombin) receptor-like 1	protein-coding
952	chr9	96739946	96741619	+	1674	44	0.529426	0.81275	-0.283324	-388.562	intron (NR_015511, intron 2 of 3)	(CA)n|Simple_repeat|Simple_repeat	-9107	NM_175537	245007	Mm.485954	NM_175537	ENSMUSG00000040433	Zbtb38	A930014K01Rik|CIBZ	zinc finger and BTB domain containing 38	protein-coding
953	chr9	44522655	44526531	+	3877	44	0.442003	0.824591	-0.382589	-388.538	intron (NM_007551, intron 1 of 1)	intron (NM_007551, intron 1 of 1)	1828	NM_007551	12145	Mm.6246	NM_007551	ENSMUSG00000047880	Cxcr5	Blr1|CXC-R5|CXCR-5|Gpcr6|MDR15	chemokine (C-X-C motif) receptor 5	protein-coding
955	chr13	6634078	6637872	+	3795	58	0.510879	0.817422	-0.306542	-388.368	exon (NM_001291071, exon 2 of 22)	exon (NM_001291071, exon 2 of 22)	12796	NM_019703	56421	Mm.273874	NM_019703	ENSMUSG00000021196	Pfkp	1200015H23Rik|9330125N24Rik|ATP-PFK|PFK-C|PFK-P	phosphofructokinase, platelet	protein-coding
956	chr5	135276278	135276989	+	712	46	0.6187	0.809995	-0.191295	-388.151	Intergenic	CpG	-25586	NM_010246	14371	Mm.6256	NM_010246	ENSMUSG00000049551	Fzd9	mfz9	frizzled class receptor 9	protein-coding
957	chr11	118264987	118266731	+	1745	35	0.26814	0.728491	-0.460351	-387.749	intron (NM_001033528, intron 15 of 20)	intron (NM_001033528, intron 15 of 20)	-17267	NM_011180	19157	Mm.86413	NM_011180	ENSMUSG00000017132	Cyth1	CLM1|CTH-1|CYTIP|Pscd1	cytohesin 1	protein-coding
959	chr18	43003386	43004135	+	750	45	0.546387	0.812343	-0.265956	-387.1	intron (NM_028392, intron 1 of 8)	L1Md_Gf|LINE|L1	55711	NM_028392	72930	Mm.26134	NM_027531	ENSMUSG00000024500	Ppp2r2b	2900026H06Rik|6330404L05Rik|E130009M08Rik|PP2A-PR55B|PR55-BETA|SCA12	protein phosphatase 2, regulatory subunit B, beta	protein-coding
960	chrX	48409098	48410537	+	1440	47	0.15901	0.381134	-0.222125	-387.02	Intergenic	Intergenic	53315	NM_019680	56501	Mm.36808	NM_019680	ENSMUSG00000031103	Elf4	AV314029|BC042423|Gm9907|Mef	E74-like factor 4 (ets domain transcription factor)	protein-coding
961	chr7	46397516	46398117	+	602	77	0.128107	0.19536	-0.067253	-386.856	exon (NM_008421, exon 1 of 2)	exon (NM_008421, exon 1 of 2)	1348	NM_001112739	16502	Mm.249386	NM_008421	ENSMUSG00000058975	Kcnc1	C230009H10Rik|KShIIIB|KV4|Kcr2-1|Kv3.1|NGK2|Shaw	potassium voltage gated channel, Shaw-related subfamily, member 1	protein-coding
967	chr16	57390929	57391819	+	891	61	0.310588	0.422684	-0.112096	-384.674	intron (NM_001040397, intron 1 of 4)	LSU-rRNA_Hsa|rRNA|rRNA	38097	NM_001040397	78749	Mm.328360	NM_001040397	ENSMUSG00000043336	Filip1l	4631422O05Rik|Doc1	filamin A interacting protein 1-like	protein-coding
968	chrX	75142997	75143748	+	752	49	0.23912	0.445616	-0.206496	-384.673	Intergenic	CpG	-12356	NM_008621	17524	Mm.391267	NM_008621	ENSMUSG00000031402	Mpp1	55kDa|C130070C03Rik|p55	membrane protein, palmitoylated	protein-coding
969	chrX	134807760	134809473	+	1714	50	0.103402	0.340964	-0.237561	-384.025	intron (NM_026139, intron 1 of 4)	intron (NM_026139, intron 1 of 4)	605	NM_001166397	67416	Mm.285969	NM_026139	ENSMUSG00000033436	Armcx2	3230401N03Rik|AI043003|ALEX2	armadillo repeat containing, X-linked 2	protein-coding
971	chrX	136707698	136709096	+	1399	47	0.225671	0.493975	-0.268305	-382.9	intron (NM_001356367, intron 1 of 1)	intron (NM_001356367, intron 1 of 1)	415	NM_146236	237052	Mm.40713	NM_146236	ENSMUSG00000049536	Tceal1	0610011M09Rik|BC011290|P21|SIIR|pp21	transcription elongation factor A (SII)-like 1	protein-coding
973	chrX	48146029	48149599	+	3571	40	0.0765678	0.488732	-0.412164	-382.794	intron (NM_001313749, intron 1 of 7)	intron (NM_001313749, intron 1 of 7)	1378	NM_028773	74131	Mm.276131	NM_028773	ENSMUSG00000031101	Sash3	1200013B08Rik|AW413946|SLY1	SAM and SH3 domain containing 3	protein-coding
975	chrM	13644	16010	+	2367	43	0.456197	0.693895	-0.237698	-382.164	NA	Intergenic	NA	NA
976	chr4	147738372	147738954	+	583	69	0.353226	0.450065	-0.0968397	-381.737	Intergenic	CpG	-36032	NM_001127188	100503584	Mm.276881	NM_001127188	ENSMUSG00000062518	Zfp534	Gm13159	zinc finger protein 534	protein-coding
977	chr16	44330640	44332258	+	1619	46	0.193035	0.458567	-0.265532	-381.15	intron (NM_198034, intron 1 of 24)	intron (NM_198034, intron 1 of 24)	1389	NM_198034	320007	Mm.242144	NM_198034	ENSMUSG00000022696	Sidt1	AW045928|B830021E24Rik	SID1 transmembrane family, member 1	protein-coding
978	chrX	93280840	93283126	+	2287	55	0.13646	0.390504	-0.254044	-381.012	Intergenic	Intergenic	-4524	NM_007492	11878	Mm.275547	NM_007492	ENSMUSG00000035277	Arx	Arx1	aristaless related homeobox	protein-coding
979	chr11	106584133	106584632	+	500	46	0.410832	0.643932	-0.233101	-380.762	intron (NM_198292, intron 1 of 11)	(CA)n|Simple_repeat|Simple_repeat	28548	NM_198292	21763	Mm.102407	NM_198292	ENSMUSG00000040548	Tex2	4930568E07Rik|AI553404|Def-5|Taz4	testis expressed gene 2	protein-coding
980	chrX	136244628	136245870	+	1243	36	0.0600537	0.390343	-0.33029	-380.641	intron (NM_011712, intron 1 of 2)	intron (NM_011712, intron 1 of 2)	169	NM_011712	22381	Mm.512	NM_011712	ENSMUSG00000042712	Tceal9	AL024233|Wbp5	transcription elongation factor A like 9	protein-coding
981	chr5	23831090	23831817	+	728	57	0.317548	0.459029	-0.141481	-380.316	Intergenic	CpG	12692	NM_025394	66169	Mm.291868	NM_025394	ENSMUSG00000028998	Tomm7	1110020J08Rik|AW047273|Tom7	translocase of outer mitochondrial membrane 7	protein-coding
982	chr12	81771712	81772157	+	446	23	0.514672	0.935116	-0.420443	-379.225	intron (NM_001174107, intron 2 of 10)	(CA)n|Simple_repeat|Simple_repeat	9236	NM_177395	338372	Mm.35284	NM_177395	ENSMUSG00000042724	Map3k9	E130314H24Rik|Mlk1|Prke1	mitogen-activated protein kinase kinase kinase 9	protein-coding
984	chr7	43438914	43442511	+	3598	43	0.230339	0.662104	-0.431764	-378.87	promoter-TSS (NM_028849)	promoter-TSS (NM_028849)	-104	NM_028849	74276	Mm.159153	NM_028849	ENSMUSG00000038973	Cldnd2	1700071E18Rik	claudin domain containing 2	protein-coding
985	chrX	102178392	102179008	+	617	46	0.366337	0.5888	-0.222463	-378.346	Intergenic	CpG	10691	NM_009094	20102	Mm.66	NM_009094	ENSMUSG00000031320	Rps4x	Rps4|Rps4-1	ribosomal protein S4, X-linked	protein-coding
987	chr4	14632491	14633636	+	1146	61	0.548781	0.726554	-0.177773	-377.984	Intergenic	L1Md_T|LINE|L1	-11285	NM_145947	208890	Mm.483839	NM_145947	ENSMUSG00000040569	Slc26a7	-	solute carrier family 26, member 7	protein-coding
988	chr11	119036329	119037793	+	1465	78	0.484861	0.6237	-0.138839	-377.978	Intergenic	Intergenic	3852	NM_013926	30951	Mm.99953	NM_013926	ENSMUSG00000025578	Cbx8	Pc3	chromobox 8	protein-coding
990	chr6	100823699	100825337	+	1639	26	0.438677	0.917657	-0.47898	-377.002	Intergenic	B4A|SINE|B4	-9120	NM_182939	232314	Mm.27223	NM_182939	ENSMUSG00000052144	Ppp4r2	BE691708|C230060M08Rik	protein phosphatase 4, regulatory subunit 2	protein-coding
991	chr11	61146898	61147776	+	879	52	0.744246	0.885275	-0.141029	-376.834	intron (NM_021349, intron 3 of 3)	CpG	6502	NM_021349	57916	Mm.265915	NM_021349	ENSMUSG00000010142	Tnfrsf13b	1200009E08Rik|Taci	tumor necrosis factor receptor superfamily, member 13b	protein-coding
992	chr11	95019716	95020461	+	746	47	0.4976	0.685154	-0.187553	-376.383	exon (NM_146025, exon 4 of 10)	exon (NM_146025, exon 4 of 10)	10209	NM_146025	217125	Mm.297199	NM_146025	ENSMUSG00000047181	Samd14	AI839049|AI854782|BC034054	sterile alpha motif domain containing 14	protein-coding
994	chr17	47468208	47468935	+	728	50	0.670577	0.826033	-0.155456	-375.935	exon (NM_145489, exon 4 of 5)	exon (NM_145489, exon 4 of 5)	-31196	NM_029296	75462	Mm.46129	NM_029296	ENSMUSG00000047150	1700001C19Rik	-	RIKEN cDNA 1700001C19 gene	protein-coding
995	chr14	18326920	18327524	+	605	41	0.567073	0.776718	-0.209646	-375.664	intron (NM_009455, intron 2 of 5)	CpG	4622	NM_009455	22194	Mm.4429	NM_009455	ENSMUSG00000021774	Ube2e1	UbcM3|Ubce5|ubcM2	ubiquitin-conjugating enzyme E2E 1	protein-coding
996	chrX	49469914	49471286	+	1373	45	0.208438	0.459934	-0.251496	-375.529	5' UTR (NM_001081123, exon 1 of 13)	5' UTR (NM_001081123, exon 1 of 13)	150	NM_001081123	75404	Mm.44305	NM_001081123	ENSMUSG00000036198	Arhgap36	1100001E04Rik|rho-gap	Rho GTPase activating protein 36	protein-coding
997	chrX	99198545	99199611	+	1067	38	0.191186	0.530199	-0.339013	-374.549	Intergenic	Intergenic	63017	NM_010110	13641	Mm.3374	NM_010110	ENSMUSG00000031217	Efnb1	Cek5-L|EFL-3|Elk-L|Epl2|Eplg2|LERK-2|Lerk2|Stra1	ephrin B1	protein-coding
1002	chr1	171072410	171073785	+	1376	71	0.186284	0.369495	-0.183211	-372.504	Intergenic	CpG	-8445	NR_106103	102466998		NR_106103	ENSMUSG00000099119	Mir6546	Gm27408|mmu-mir-6546	microRNA 6546	ncRNA
1003	chr7	82868811	82869506	+	696	48	0.511151	0.688698	-0.177547	-372.261	exon (NM_175366, exon 2 of 2)	exon (NM_175366, exon 2 of 2)	1825	NM_175366	108797	Mm.306789	NM_175366	ENSMUSG00000057706	Mex3b	4931439A04Rik|M-04814|Rkhd3|mKIAA2009	mex3 RNA binding family member B	protein-coding
1004	chr3	96880301	96882768	+	2468	32	0.320104	0.794493	-0.474388	-372.196	intron (NM_026229, intron 8 of 13)	intron (NM_026229, intron 8 of 13)	23764	NM_026229	67549	Mm.46722	NM_026229	ENSMUSG00000028096	Gpr89	4933412D19Rik|Gpr89a|SH120	G protein-coupled receptor 89	protein-coding
1005	chrX	53058243	53059651	+	1409	46	0.152799	0.393292	-0.240493	-372.081	Intergenic	Intergenic	-1757	NR_038184	72575	Mm.59516	NR_038184		C430049B03Rik	2700063P19Rik|9430052C07Rik|mir-322|mir-351|mir-503	RIKEN cDNA C430049B03 gene	ncRNA
1006	chr14	21686378	21687077	+	700	48	0.715847	0.864441	-0.148593	-371.903	exon (NM_001013826, exon 3 of 4)	exon (NM_001013826, exon 3 of 4)	27849	NM_001013826	435391	Mm.295860	NM_001013826	ENSMUSG00000063821	Dupd1	EG435391	dual specificity phosphatase and pro isomerase domain containing 1	protein-coding
1007	chr15	85660595	85661296	+	702	45	0.844677	0.958262	-0.113585	-371.606	Intergenic	CpG	-42828	NR_110483	102800312	Mm.33117	NR_110483		Lncppara	Lincppara|Mirlet7bhg|linc-Ppara	long noncoding RNA near Ppara	ncRNA
1008	chrX	11998880	11999549	+	670	56	0.0483647	0.139312	-0.0909477	-371.596	Intergenic	CpG	81339	NM_175045	71458	Mm.196328	NM_029510	ENSMUSG00000040363	Bcor	2900008C10Rik|5830466J11Rik|8430401K06Rik|BcorR|D930024N20Rik|mKIAA1575	BCL6 interacting corepressor	protein-coding
1009	chr2	73346052	73347705	+	1654	27	0.449412	0.926457	-0.477045	-370.763	intron (NM_001276443, intron 16 of 16)	intron (NM_001276443, intron 16 of 16)	34226	NM_001355711	74616	Mm.247457	NM_029022	ENSMUSG00000008226	Scrn3	4833415E20Rik|AI427019|AV002033|Ses3	secernin 3	protein-coding
1012	chr3	51664869	51665250	+	382	19	0.362022	0.918783	-0.556761	-370.495	intron (NM_174995, intron 2 of 4)	(CA)n|Simple_repeat|Simple_repeat	3880	NM_001310482	211666	Mm.24679	NM_174995	ENSMUSG00000074604	Mgst2	GST2|MGST-II	microsomal glutathione S-transferase 2	protein-coding
1013	chr7	121008300	121008785	+	486	39	0.651449	0.932869	-0.28142	-369.92	intron (NM_028955, intron 7 of 7)	(CA)n|Simple_repeat|Simple_repeat	-25903	NM_021554	59052	Mm.29122	NM_021554	ENSMUSG00000030876	Mettl9	0610012D09Rik|AA517660|Drev|MNCb-5680	methyltransferase like 9	protein-coding
1016	chrX	136171078	136173101	+	2024	48	0.137143	0.433163	-0.29602	-369.45	intron (NM_025703, intron 1 of 2)	intron (NM_025703, intron 1 of 2)	162	NM_001168578	66684	Mm.182094	NM_025703	ENSMUSG00000051579	Tceal8	3930402F23Rik	transcription elongation factor A (SII)-like 8	protein-coding
1018	chr1	52033934	52035629	+	1696	24	0.382651	0.885126	-0.502475	-368.234	intron (NM_001308266, intron 4 of 24)	intron (NM_001308266, intron 4 of 24)	26541	NM_011487	20849	Mm.1550	NM_011487	ENSMUSG00000062939	Stat4	-	signal transducer and activator of transcription 4	protein-coding
1019	chr4	144895666	144896069	+	404	54	0.334376	0.508532	-0.174156	-367.704	intron (NM_001357274, intron 2 of 6)	(CA)n|Simple_repeat|Simple_repeat	2730	NM_001357277	20148	Mm.14063	NM_011303	ENSMUSG00000066026	Dhrs3	Rsdr1|retSDR1	dehydrogenase/reductase (SDR family) member 3	protein-coding
1020	chrX	135209098	135210944	+	1847	51	0.240105	0.531638	-0.291534	-367.629	intron (NM_025355, intron 1 of 2)	intron (NM_025355, intron 1 of 2)	666	NM_025355	66104	Mm.336239	NM_025355	ENSMUSG00000031409	Tceal6	1500026B10Rik	transcription elongation factor A (SII)-like 6	protein-coding
1021	chr10	82629705	82630221	+	517	71	0.0292307	0.0755211	-0.0462904	-366.538	5' UTR (NM_172552, exon 1 of 10)	5' UTR (NM_172552, exon 1 of 10)	121	NR_037190	624784	Mm.284252	NR_037190		Gm9855	-	thymine DNA glycosylase pseudogene	pseudo
1022	chr14	118922474	118923256	+	783	65	0.390004	0.520371	-0.130367	-365.332	promoter-TSS (NM_001360413)	promoter-TSS (NM_001360413)	-74	NM_001360413	66573	Mm.87456	NM_025943	ENSMUSG00000042156	Dzip1	2510025K24Rik|2810422M04Rik	DAZ interacting protein 1	protein-coding
1023	chr7	126699093	126701047	+	1955	44	0.582203	0.863944	-0.281741	-365.014	intron (NM_001301374, intron 10 of 10)	intron (NM_001301374, intron 10 of 10)	4070	NM_175103	66162	Mm.358692	NM_175103	ENSMUSG00000047721	Bola2	1110025L05Rik|BolA-2	bolA-like 2 (E. coli)	protein-coding
1024	chr2	168231238	168231781	+	544	65	0.18923	0.28518	-0.0959504	-364.832	exon (NM_001160330, exon 1 of 1)	exon (NM_001160330, exon 1 of 1)	887	NM_001160330	69372	Mm.482182	NM_001160330	ENSMUSG00000074576	Mocs3	1700020H17Rik|Uba4	molybdenum cofactor synthesis 3	protein-coding
1025	chr6	52169795	52171102	+	1308	54	0.839369	0.951266	-0.111897	-364.284	TTS (NR_131182)	TTS (NR_131182)	-2433	NR_152256	100504154	Mm.440491	NR_152256	ENSMUSG00000087626	Gm15050	-	predicted gene 15050	ncRNA
1028	chr16	4639876	4640710	+	835	41	0.67246	0.873812	-0.201352	-363.252	intron (NM_139307, intron 1 of 1)	CpG	348	NM_139307	246154	Mm.482140	NM_139307	ENSMUSG00000039646	Vasn	2610528G05Rik|Atia|Slitl2	vasorin	protein-coding
1029	chr15	77994888	77995800	+	913	51	0.702636	0.864013	-0.161377	-362.673	exon (NM_007583, exon 4 of 4)	exon (NM_007583, exon 4 of 4)	-24520	NM_018749	55944	Mm.3955	NM_018749	ENSMUSG00000016554	Eif3d	66/67kDa|AA407891|Eif3s7|eIF3p66	eukaryotic translation initiation factor 3, subunit D	protein-coding
1030	chr14	121911660	121914304	+	2645	56	0.616203	0.847644	-0.231442	-362.57	intron (NM_182806, intron 1 of 1)	B1_Mur2|SINE|Alu	2792	NM_182806	110168	Mm.37405	NM_182806	ENSMUSG00000050350	Gpr18	-	G protein-coupled receptor 18	protein-coding
1033	chr15	60170497	60173731	+	3235	28	0.185659	0.680453	-0.494794	-362.176	Intergenic	L1_Mus3|LINE|L1	-155496	NM_027668	71088	Mm.425950	NM_027668	ENSMUSG00000071749	4933412E24Rik	-	RIKEN cDNA 4933412E24 gene	protein-coding
1036	chr4	11399913	11400669	+	757	39	0.605097	0.823308	-0.218211	-359.949	Intergenic	Intergenic	-13508	NM_194055	207920	Mm.387719	NM_194055	ENSMUSG00000040728	Esrp1	2210008M09Rik|A630065D16|BC031468|Rbm35a	epithelial splicing regulatory protein 1	protein-coding
1038	chr7	45125317	45127627	+	2311	50	0.533045	0.769305	-0.236261	-359.418	promoter-TSS (NR_000003)	promoter-TSS (NR_000003)	-37	NR_000003	27211		NR_000003	ENSMUSG00000065818	Snord35a	Rnu35a|U35|U35A	small nucleolar RNA, C/D box 35A	snoRNA
1040	chr15	78501481	78503599	+	2119	35	0.309678	0.725596	-0.415918	-358.984	Intergenic	Intergenic	-7474	NM_008368	16185	Mm.35287	NM_008368	ENSMUSG00000068227	Il2rb	CD122|IL-15Rbeta|IL15Rbeta|Il-2/15Rbeta|Il-2Rbeta|p70	interleukin 2 receptor, beta chain	protein-coding
1041	chr7	66111005	66113930	+	2926	29	0.302229	0.791611	-0.489382	-358.937	intron (NM_001081163, intron 1 of 2)	intron (NM_001081163, intron 1 of 2)	2952	NM_001081163	269941	Mm.333916	NM_001081163	ENSMUSG00000032640	Chsy1	mKIAA0990	chondroitin sulfate synthase 1	protein-coding
1044	chr6	48537334	48538047	+	714	38	0.485722	0.727399	-0.241677	-357.777	promoter-TSS (NR_130985)	promoter-TSS (NR_130985)	121	NM_133764	76252	Mm.30214	NM_133764	ENSMUSG00000039347	Atp6v0e2	0610006O14Rik|NM9.2	ATPase, H+ transporting, lysosomal V0 subunit E2	protein-coding
1045	chr6	113748310	113749133	+	824	42	0.313792	0.541587	-0.227795	-357.113	exon (NM_001347365, exon 24 of 24)	exon (NM_001347365, exon 24 of 24)	-8040	NM_024206	110379	Mm.29296	NM_024206	ENSMUSG00000030298	Sec13	1110003H02Rik|Sec13l1|Sec13r	SEC13 homolog, nuclear pore and COPII coat complex component	protein-coding
1048	chr15	80671493	80672304	+	812	80	0.317148	0.415875	-0.098727	-356.342	promoter-TSS (NM_145986)	promoter-TSS (NM_145986)	51	NM_145986	213956	Mm.132439	NM_145986	ENSMUSG00000022408	Fam83f	AW544981	family with sequence similarity 83, member F	protein-coding
1051	chr11	116439022	116441416	+	2395	43	0.383977	0.705168	-0.321191	-355.082	Intergenic	Intergenic	6006	NR_003376	664849	Mm.258466	NR_003376		Gm7367	EG664849	1110014K08Rik pseudogene	pseudo
1052	chr8	19980141	19980804	+	664	47	0.207757	0.365852	-0.158095	-354.618	intron (NM_001270553, intron 6 of 9)	CpG	250896	NM_001039553	626415	Mm.425517	NM_001039553	ENSMUSG00000096265	4930467E23Rik	TSAP	RIKEN cDNA 4930467E23 gene	protein-coding
1053	chr9	121127768	121128418	+	651	64	0.483758	0.626806	-0.143048	-353.988	intron (NM_177589, intron 30 of 36)	(CA)n|Simple_repeat|Simple_repeat	149079	NM_177589	209012	Mm.371804	NM_177589	ENSMUSG00000040936	Ulk4	4932415A06Rik|A730098P15	unc-51-like kinase 4	protein-coding
1054	chr15	76666338	76667469	+	1132	49	0.47709	0.678137	-0.201046	-353.952	exon (NM_001358912, exon 17 of 18)	exon (NM_001358912, exon 17 of 18)	3045	NM_007989	14106	Mm.42011	NM_007989	ENSMUSG00000033837	Foxh1	Fast1|Fast2|fast-1|fast-2	forkhead box H1	protein-coding
1055	chr10	60185706	60186498	+	793	52	0.706647	0.832891	-0.126244	-353.903	exon (NM_016803, exon 4 of 4)	exon (NM_016803, exon 4 of 4)	33158	NM_016803	53374	Mm.12866	NM_016803	ENSMUSG00000057337	Chst3	C6ST|C6ST-1|GST-0	carbohydrate (chondroitin 6/keratan) sulfotransferase 3	protein-coding
1056	chrX	49287662	49288614	+	953	30	0.0550733	0.357819	-0.302745	-353.902	5' UTR (NM_001271451, exon 1 of 15)	5' UTR (NM_001271451, exon 1 of 15)	104	NM_001271449	209224	Mm.327730	NM_145951	ENSMUSG00000031109	Enox2	APK1|Cova1|tNOX	ecto-NOX disulfide-thiol exchanger 2	protein-coding
1059	chrX	7919669	7920342	+	674	40	0.179939	0.421551	-0.241611	-353.236	exon (NM_013892, exon 1 of 3)	exon (NM_013892, exon 1 of 3)	183	NM_013892	30052	Mm.4881	NM_013892	ENSMUSG00000039278	Pcsk1n	AI848336|KEP|PEN|PEN19|PEN20|Pan3|SAAS|SAASCT|bLEN|lLEN|proSAAS	proprotein convertase subtilisin/kexin type 1 inhibitor	protein-coding
1061	chr9	124122357	124126111	+	3755	31	0.561767	0.954172	-0.392405	-351.964	intron (NM_009917, intron 1 of 1)	intron (NM_009917, intron 1 of 1)	2691	NM_009917	12774	Mm.14302	NM_009917	ENSMUSG00000079227	Ccr5	AM4-7|CD195|Cmkbr5	chemokine (C-C motif) receptor 5	protein-coding
1063	chr9	103108279	103109386	+	1108	39	0.151073	0.467891	-0.316818	-351.829	Intergenic	(TC)n|Simple_repeat|Simple_repeat	-3242	NM_173781	270192	Mm.490252	NM_173781	ENSMUSG00000032549	Rab6b	9630015C03|AI844641|C330006L04Rik|D9Bwg0185e	RAB6B, member RAS oncogene family	protein-coding
1064	chr10	79989237	79991420	+	2184	59	0.574889	0.766169	-0.191281	-351.813	intron (NM_007725, intron 1 of 6)	intron (NM_007725, intron 1 of 6)	1728	NM_007725	12798	Mm.157770	NM_007725	ENSMUSG00000004665	Cnn2	AA408047|AI324678|Calpo2	calponin 2	protein-coding
1065	chr4	134047042	134049155	+	2114	42	0.457413	0.76706	-0.309647	-350.432	Intergenic	Intergenic	-20354	NM_001162970	230806	Mm.240080	NM_001162970	ENSMUSG00000012123	Crybg2	Aim1l	crystallin beta-gamma domain containing 2	protein-coding
1066	chr15	97244918	97245934	+	1017	47	0.44296	0.6457	-0.20274	-349.979	exon (NM_001164563, exon 2 of 2)	exon (NM_001164563, exon 2 of 2)	-1681	NM_172293	239647	Mm.130036	NM_172293	ENSMUSG00000044250	Pced1b	Fam113b	PC-esterase domain containing 1B	protein-coding
1067	chr5	136102064	136102807	+	744	43	0.0728727	0.248051	-0.175178	-349.836	intron (NM_001039103, intron 13 of 19)	CpG	-3087	NR_106002	102465626		NR_106002	ENSMUSG00000099003	Mir7035	Gm27661|mmu-mir-7035	microRNA 7035	ncRNA
1069	chr1	63309196	63309822	+	627	79	0.400877	0.507453	-0.106576	-348.968	exon (NM_001267872, exon 6 of 6)	exon (NM_001267872, exon 6 of 6)	36240	NM_001267872	73884	Mm.86986	NM_028673	ENSMUSG00000027520	Zdbf2	4930431J08Rik|9330107J05Rik	zinc finger, DBF-type containing 2	protein-coding
1070	chrX	142632073	142633461	+	1389	50	0.618613	0.840161	-0.221548	-348.927	Intergenic	Intergenic	-47580	NM_001358725	209497	Mm.249648	NM_177592	ENSMUSG00000047045	Tmem164	AI316850|AI852450|AW547186|F730011B02	transmembrane protein 164	protein-coding
1071	chr11	86582124	86585583	+	3460	38	0.199282	0.619851	-0.420569	-348.53	TTS (NR_029738)	TTS (NR_029738)	305	NR_029738	387140		NR_029738	ENSMUSG00000065455	Mir21a	Mir21|Mirn21|mmu-mir-21|mmu-mir-21a	microRNA 21a	ncRNA
1072	chr4	114911530	114913736	+	2207	56	0.669151	0.850328	-0.181177	-348.49	non-coding (NR_030721, exon 2 of 4)	non-coding (NR_030721, exon 2 of 4)	3344	NR_030721	100040736	Mm.231287	NR_030721	ENSMUSG00000085399	Foxd2os	9130206I24Rik	forkhead box D2, opposite strand	ncRNA
1074	chr1	171646565	171649059	+	2495	28	0.163492	0.700115	-0.536623	-346.245	intron (NM_001347184, intron 1 of 5)	intron (NM_001347184, intron 1 of 5)	1187	NM_001347184	75345	Mm.164642	NM_144539	ENSMUSG00000038179	Slamf7	19A|19A24|4930560D03Rik|CRACC|CS1	SLAM family member 7	protein-coding
1075	chr12	109459525	109460286	+	762	47	0.412197	0.588839	-0.176642	-345.991	exon (NM_010052, exon 5 of 5)	exon (NM_010052, exon 5 of 5)	6450	NM_010052	13386	Mm.157069	NM_010052	ENSMUSG00000040856	Dlk1	AW742678|DLK-1|DlkI|FA1|Ly107|Peg9|SCP1|ZOG|pG2|pref-1	delta like non-canonical Notch ligand 1	protein-coding
1076	chr18	15062177	15062970	+	794	68	0.486787	0.590839	-0.104051	-345.546	exon (NM_001142731, exon 1 of 5)	exon (NM_001142731, exon 1 of 5)	1009	NM_001142731	106931	Mm.329299	NM_134112	ENSMUSG00000036225	Kctd1	4933402K10Rik|AI661543|AW553000	potassium channel tetramerisation domain containing 1	protein-coding
1077	chr4	135154743	135155664	+	922	37	0.365945	0.677914	-0.311969	-345.46	intron (NM_019732, intron 2 of 5)	intron (NM_019732, intron 2 of 5)	34558	NM_019732	12399	Mm.378894	NM_019732	ENSMUSG00000070691	Runx3	AML2|Cbfa3|Pebp2a3	runt related transcription factor 3	protein-coding
1078	chr15	89557872	89558657	+	786	58	0.86745	0.94968	-0.0822303	-345.324	exon (NM_021423, exon 22 of 22)	exon (NM_021423, exon 22 of 22)	9941	NR_155423	102640064	Mm.416865	NR_155423		Gm36221	-	predicted gene, 36221	ncRNA
1080	chr11	117967460	117968257	+	798	57	0.330566	0.458841	-0.128275	-344.593	exon (NM_007707, exon 2 of 2)	exon (NM_007707, exon 2 of 2)	1508	NM_007707	12702	Mm.3468	NM_007707	ENSMUSG00000053113	Socs3	Cis3|Cish3|EF-10|Ef10|SSI-3|Ssi3	suppressor of cytokine signaling 3	protein-coding
1081	chr8	84771784	84773513	+	1730	53	0.466716	0.650585	-0.183869	-344.433	intron (NM_001081982, intron 1 of 9)	(TC)n|Simple_repeat|Simple_repeat	1721	NM_001081981	18032	Mm.9394	NM_010906	ENSMUSG00000001911	Nfix	CTF|NF-I/X|NF1-X|NFI-X	nuclear factor I/X	protein-coding
1083	chr4	10693961	10694357	+	397	32	0.655658	0.907626	-0.251968	-344.282	intron (NR_045185, intron 4 of 4)	(CCTG)n|Simple_repeat|Simple_repeat	103643	NR_045185	73624	Mm.67392	NR_045185	ENSMUSG00000086080	1700123O12Rik	-	RIKEN cDNA 1700123O12 gene	ncRNA
1084	chr11	6008071	6010603	+	2533	88	0.732125	0.839999	-0.107873	-344.219	intron (NM_001174054, intron 3 of 20)	RLTR4_MM-int|LTR|ERV1	53579	NM_019661	56418	Mm.294821	NM_019661	ENSMUSG00000002741	Ykt6	0610042I15Rik|1810013M05Rik|AW105923	YKT6 v-SNARE homolog (S. cerevisiae)	protein-coding
1085	chr13	101698196	101701627	+	3432	50	0.525819	0.796611	-0.270792	-343.727	intron (NM_001077495, intron 7 of 15)	intron (NM_001077495, intron 7 of 15)	-7281	NM_001024955	18708	Mm.259333	NM_001024955	ENSMUSG00000041417	Pik3r1	PI3K|p50alpha|p55alpha|p85alpha	phosphoinositide-3-kinase regulatory subunit 1	protein-coding
1086	chrX	73914849	73915847	+	999	34	0.110362	0.404122	-0.29376	-343.364	Intergenic	B1_Mus1|SINE|Alu	-4050	NM_001162424	171207	Mm.482337	NM_138630	ENSMUSG00000031389	Arhgap4	A130009C12Rik|A530015A20Rik|Rgc1|c1|mKIAA0131	Rho GTPase activating protein 4	protein-coding
1087	chr4	155991621	155992286	+	666	58	0.141448	0.239284	-0.0978364	-343.301	promoter-TSS (NM_011341)	promoter-TSS (NM_011341)	725	NM_080445	117592	Mm.440185	NM_080445	ENSMUSG00000050796	B3galt6	BB129894|GalTII	UDP-Gal:betaGal beta 1,3-galactosyltransferase, polypeptide 6	protein-coding
1088	chr19	5081618	5083060	+	1443	77	0.52242	0.645309	-0.122889	-343.288	exon (NM_001001885, exon 2 of 2)	exon (NM_001001885, exon 2 of 2)	3138	NM_001001885	381199	Mm.329663	NM_001001885	ENSMUSG00000061451	Tmem151a	AW125688|Gm961|Tmem151	transmembrane protein 151A	protein-coding
1089	chr11	98472190	98476149	+	3960	44	0.605531	0.913209	-0.307678	-342.588	intron (NM_011771, intron 7 of 7)	intron (NM_011771, intron 7 of 7)	27335	NM_010346	14786	Mm.276702	NM_010346	ENSMUSG00000019312	Grb7	mKIAA4028	growth factor receptor bound protein 7	protein-coding
1090	chr18	81999074	82001719	+	2646	38	0.508464	0.856163	-0.3477	-342.568	Intergenic	Intergenic	-8316	NR_039589	100628596		NR_039589	ENSMUSG00000093036	Mir5127	mmu-mir-5127|mu-mir-5127	microRNA 5127	ncRNA
1091	chr11	33754573	33755289	+	717	35	0.430896	0.65717	-0.226274	-341.929	intron (NM_001190885, intron 1 of 8)	LSU-rRNA_Hsa|rRNA|rRNA	88654	NM_027398	70357	Mm.252514	NM_027398	ENSMUSG00000053519	Kcnip1	KCHIP1|Kchip1.2	Kv channel-interacting protein 1	protein-coding
1092	chr6	31191303	31193713	+	2411	35	0.258006	0.606604	-0.348598	-341.513	intron (NR_110470, intron 1 of 2)	intron (NR_110470, intron 1 of 2)	25966	NR_110471	232685	Mm.443019	NM_144555	ENSMUSG00000044471	Lncpint	Lincpint|MNCb-1768|Pint|linc-Pint	long non-protein coding RNA, Trp53 induced transcript	ncRNA
1094	chr11	97139020	97140739	+	1720	63	0.791503	0.950623	-0.15912	-340.967	intron (NM_198100, intron 6 of 8)	intron (NM_198100, intron 6 of 8)	6540	NR_106094	102466822		NR_106094	ENSMUSG00000099286	Mir7235	Gm27986|mmu-mir-7235	microRNA 7235	ncRNA
1095	chr15	83366656	83367531	+	876	72	0.292149	0.398915	-0.106766	-340.649	non-coding (NR_027980, exon 1 of 4)	non-coding (NR_027980, exon 1 of 4)	204	NR_027980	69291	Mm.66794	NM_001033147		1700001L05Rik	-	RIKEN cDNA 1700001L05 gene	ncRNA
1096	chrX	38600269	38601361	+	1093	29	0.0375689	0.363004	-0.325436	-340.423	promoter-TSS (NM_001356360)	promoter-TSS (NM_001356360)	344	NM_001361381	68995	Mm.262453	NM_026902	ENSMUSG00000000355	Mcts1	1500019M23Rik|MCT-1	malignant T cell amplified sequence 1	protein-coding
1097	chrX	48438608	48442764	+	4157	51	0.338819	0.664128	-0.325309	-340.052	intron (NM_019680, intron 1 of 8)	intron (NM_019680, intron 1 of 8)	22446	NM_019680	56501	Mm.36808	NM_019680	ENSMUSG00000031103	Elf4	AV314029|BC042423|Gm9907|Mef	E74-like factor 4 (ets domain transcription factor)	protein-coding
1098	chr2	122405767	122406988	+	1222	21	0.367037	0.922024	-0.554988	-339.89	Intergenic	Intergenic	-34443	NM_172980	269346	Mm.29510	NM_172980	ENSMUSG00000027219	Slc28a2	2010208B10Rik|B430217P18|BB152493|Cnt2|SPNT	solute carrier family 28 (sodium-coupled nucleoside transporter), member 2	protein-coding
1099	chr7	28795644	28797025	+	1382	59	0.167738	0.3341	-0.166362	-339.268	exon (NM_177158, exon 8 of 12)	exon (NM_177158, exon 8 of 12)	7365	NM_177158	320435	Mm.74632	NM_177158	ENSMUSG00000051735	Rinl	5830482F20Rik|9930116N10Rik	Ras and Rab interactor-like	protein-coding
1100	chr15	77790613	77792821	+	2209	48	0.498648	0.774022	-0.275375	-338.245	exon (NM_022410, exon 7 of 41)	exon (NM_022410, exon 7 of 41)	-34707	NM_001357895	239552	Mm.125650	NM_001081970	ENSMUSG00000056656	Apol8	9830006J20Rik|APOL-II|Apol2	apolipoprotein L 8	protein-coding
1101	chr10	7832543	7836529	+	3987	59	0.41001	0.640351	-0.23034	-338.16	intron (NM_172785, intron 1 of 5)	intron (NM_172785, intron 1 of 5)	-1845	NR_039563	100628581		NR_039563	ENSMUSG00000093060	Mir5104	mir-5104|mmu-mir-5104|mu-mir-5104	microRNA 5104	ncRNA
1102	chrX	153722998	153724123	+	1126	37	0.0578343	0.304601	-0.246767	-337.869	promoter-TSS (NM_027327)	promoter-TSS (NM_027327)	6	NM_027327	70123	Mm.146408	NM_027327	ENSMUSG00000086316	Nbdy	2210013O21Rik|AI181827|Thp5	negative regulator of P-body association	protein-coding
1104	chr3	62158883	62159542	+	660	41	0.306901	0.494159	-0.187259	-337.375	Intergenic	LSU-rRNA_Hsa|rRNA|rRNA	-179565	NM_001081295	622434	Mm.153974	NM_001081295	ENSMUSG00000036885	Arhgef26	4631416L12Rik|8430436L14Rik|AI303572|AW491953|SGEF	Rho guanine nucleotide exchange factor (GEF) 26	protein-coding
1105	chr8	3392569	3393566	+	998	45	0.805692	0.940092	-0.1344	-337.287	promoter-TSS (NM_133962)	promoter-TSS (NM_133962)	59	NM_133962	102098	Mm.170461	NM_133962	ENSMUSG00000004568	Arhgef18	AI467246|D030053O22Rik	rho/rac guanine nucleotide exchange factor (GEF) 18	protein-coding
1106	chr14	54181746	54186044	+	4299	48	0.236583	0.617653	-0.38107	-337.207	Intergenic	Intergenic	70034	NM_001113358	13135	Mm.319038	NM_010015	ENSMUSG00000022174	Dad1	AI323713	defender against cell death 1	protein-coding
1107	chrX	20364274	20365311	+	1038	38	0.047778	0.281875	-0.234097	-336.316	non-coding (NR_110967, exon 1 of 9)	non-coding (NR_110967, exon 1 of 9)	311	NR_110967	19889	Mm.288141	NM_133669	ENSMUSG00000060090	Rp2	AI662636|Rp2h	retinitis pigmentosa 2 homolog	protein-coding
1108	chr12	76417182	76418157	+	976	55	0.33287	0.489844	-0.156974	-335.846	promoter-TSS (NM_001163103)	promoter-TSS (NM_001163103)	70	NM_001163103	210762	Mm.292354	NM_001163103	ENSMUSG00000052221	Ppp1r36	Gm70	protein phosphatase 1, regulatory subunit 36	protein-coding
1109	chr5	36839164	36840934	+	1771	19	0.199914	0.831444	-0.631529	-335.63	Intergenic	Intergenic	-9400	NM_008550	17160	Mm.761	NM_008550	ENSMUSG00000029119	Man2b2	mKIAA0935	mannosidase 2, alpha B2	protein-coding
1110	chrX	50536882	50538151	+	1270	27	0.3362	0.775159	-0.438959	-335.543	intron (NR_131207, intron 1 of 2)	intron (NR_131207, intron 1 of 2)	127	NR_131207	102639259	Mm.350898	NR_131207		Gm35612	-	predicted gene, 35612	ncRNA
1112	chr19	18595809	18600653	+	4845	48	0.589497	0.888916	-0.299418	-335.263	intron (NM_017375, intron 2 of 9)	intron (NM_017375, intron 2 of 9)	33582	NM_017375	20409	Mm.172222	NM_017375	ENSMUSG00000024725	Ostf1	C78236|SH3P2|Sh3d3	osteoclast stimulating factor 1	protein-coding
1113	chr4	136180107	136181700	+	1594	51	0.43417	0.670049	-0.235879	-334.647	5' UTR (NM_001305399, exon 1 of 5)	5' UTR (NM_001305399, exon 1 of 5)	121	NM_001305399	242705	Mm.307932	NM_177733	ENSMUSG00000018983	E2f2	E2F-2	E2F transcription factor 2	protein-coding
1114	chr2	158839128	158839709	+	582	58	0.546453	0.690613	-0.14416	-334.162	intron (NM_145742, intron 14 of 20)	(TG)n|Simple_repeat|Simple_repeat	44611	NM_001291144	71715	Mm.315652	NM_145742	ENSMUSG00000027655	Dhx35	1200009D07Rik|Ddx35	DEAH (Asp-Glu-Ala-His) box polypeptide 35	protein-coding
1116	chrX	161162597	161163225	+	629	28	0.0828927	0.411859	-0.328966	-333.242	5' UTR (NM_001290651, exon 1 of 26)	5' UTR (NM_001290651, exon 1 of 26)	161	NM_001290651	107815	Mm.159173	NM_133194	ENSMUSG00000000037	Scml2	4932420G07Rik	Scm polycomb group protein like 2	protein-coding
1117	chrX	48054086	48055203	+	1118	36	0.156233	0.461433	-0.3052	-333.167	Intergenic	Intergenic	-19791	NM_013912	30878	Mm.29262	NM_013912	ENSMUSG00000037010	Apln	6030430G11Rik|Apel	apelin	protein-coding
1120	chr11	5901784	5902505	+	722	43	0.280914	0.47064	-0.189726	-332.432	exon (NM_010292, exon 9 of 10)	exon (NM_010292, exon 9 of 10)	-3362	NM_022879	17898	Mm.46514	NM_022879	ENSMUSG00000020469	Myl7	MLC-2alpha|MLC2a|MYL2A|Mylc2a|RLC-A	myosin, light polypeptide 7, regulatory	protein-coding
1121	chr11	115198492	115201123	+	2632	47	0.368844	0.664966	-0.296122	-332.07	intron (NM_001033393, intron 3 of 9)	intron (NM_001033393, intron 3 of 9)	12320	NM_001033393	320534	Mm.260587	NM_001033393	ENSMUSG00000045980	Tmem104	C630005D06Rik|mFLJ00021	transmembrane protein 104	protein-coding
1122	chr10	105238032	105238575	+	544	27	0.285673	0.573943	-0.28827	-332.05	intron (NM_177368, intron 11 of 11)	LSU-rRNA_Hsa|rRNA|rRNA	336176	NM_177368	278279	Mm.25225	NM_177368	ENSMUSG00000036019	Tmtc2	8430438D04Rik|D330034A10Rik	transmembrane and tetratricopeptide repeat containing 2	protein-coding
1123	chr13	34916665	34917077	+	413	37	0.365877	0.581116	-0.215239	-332.027	5' UTR (NM_027967, exon 2 of 8)	5' UTR (NM_027967, exon 2 of 8)	3121	NM_027967	71864	Mm.380836	NM_027967	ENSMUSG00000021414	Fam217a	1700026J04Rik	family with sequence similarity 217, member A	protein-coding
1124	chr4	152107407	152108489	+	1083	58	0.814867	0.919548	-0.104681	-331.949	intron (NM_001285999, intron 12 of 20)	intron (NM_001285999, intron 12 of 20)	-7986	NM_001291010	85030	Mm.101198	NM_033042	ENSMUSG00000024793	Tnfrsf25	APO-3|DDR3|DR3|LARD|TR3|TRAMP|Tnfrsf12|WSL-1|WSL-LR|Wsl	tumor necrosis factor receptor superfamily, member 25	protein-coding
1128	chrX	64275494	64277090	+	1597	96	0.231653	0.321872	-0.0902197	-331.609	intron (NM_178740, intron 1 of 2)	intron (NM_178740, intron 1 of 2)	704	NM_178740	245446	Mm.101707	NM_178740	ENSMUSG00000046699	Slitrk4	6430513G13|D930039I09Rik	SLIT and NTRK-like family, member 4	protein-coding
1129	chrX	57336865	57339293	+	2429	37	0.0826059	0.475362	-0.392756	-331.135	intron (NM_152801, intron 1 of 21)	intron (NM_152801, intron 1 of 21)	650	NM_152801	73341	Mm.261443	NM_152801	ENSMUSG00000031133	Arhgef6	1600028C08Rik|1700038J06Rik|4930592P22Rik|alpha-PIX	Rac/Cdc42 guanine nucleotide exchange factor (GEF) 6	protein-coding
1131	chr14	54174469	54177943	+	3475	43	0.204556	0.598754	-0.394198	-330.235	Intergenic	Intergenic	77723	NM_001113358	13135	Mm.319038	NM_010015	ENSMUSG00000022174	Dad1	AI323713	defender against cell death 1	protein-coding
1132	chr17	88791515	88792328	+	814	33	0.547119	0.785631	-0.238512	-329.689	promoter-TSS (NM_013582)	promoter-TSS (NM_013582)	55	NM_013582	16867	Mm.1644	NM_013582	ENSMUSG00000024107	Lhcgr	Gpcr19-rs1|LH-R|Lhr	luteinizing hormone/choriogonadotropin receptor	protein-coding
1133	chr6	47744007	47744636	+	630	52	0.134852	0.397397	-0.262545	-329.405	promoter-TSS (NR_002841).9	promoter-TSS (NR_002841).9	-90	NR_002841	19799		NR_002841		Rn4.5s	-	4.5S RNA	rRNA
1134	chr11	115988388	115989905	+	1518	60	0.781092	0.902184	-0.121092	-328.063	non-coding (NR_152190, exon 3 of 3)	non-coding (NR_152190, exon 3 of 3)	4569	NR_152190	100038636	Mm.450138	NR_152190		B230344G16Rik	-	RIKEN cDNA B230344G16 gene	ncRNA
1135	chr16	44325103	44329909	+	4807	37	0.437487	0.894066	-0.456579	-327.848	intron (NM_198034, intron 1 of 24)	Lx8b|LINE|L1	5332	NM_198034	320007	Mm.242144	NM_198034	ENSMUSG00000022696	Sidt1	AW045928|B830021E24Rik	SID1 transmembrane family, member 1	protein-coding
1137	chr1	184702796	184703309	+	514	13	0.157963	0.904012	-0.746049	-327.7	Intergenic	(TTC)n|Simple_repeat|Simple_repeat	-9445	NR_040627	74971	Mm.410816	NR_040627	ENSMUSG00000092578	4930488B22Rik	-	RIKEN cDNA 4930488B22 gene	ncRNA
1138	chr9	110645688	110647639	+	1952	35	0.318081	0.716306	-0.398225	-327.658	intron (NM_183276, intron 1 of 53)	intron (NM_183276, intron 1 of 53)	7498	NM_183276	235627	Mm.335481	NM_183276	ENSMUSG00000056724	Nbeal2	1110014F23Rik|BC042396|mKIAA0540	neurobeachin-like 2	protein-coding
1139	chr7	118294700	118295322	+	623	20	0.354228	0.876253	-0.522026	-327.65	Intergenic	Intergenic	51104	NR_027879	67745	Mm.483404	NM_183267	ENSMUSG00000055159	4930583K01Rik	-	RIKEN cDNA 4930583K01 gene	ncRNA
1141	chrX	102118704	102120116	+	1413	38	0.0677913	0.332208	-0.264417	-326.476	promoter-TSS (NM_027181)	promoter-TSS (NM_027181)	-55	NM_027181	69713	Mm.371635	NM_027181	ENSMUSG00000079480	Pin4	2410002I22Rik|EPVH|Par14	protein (peptidyl-prolyl cis/trans isomerase) NIMA-interacting, 4 (parvulin)	protein-coding
1144	chr8	86855253	86856501	+	1249	23	0.459474	0.921059	-0.461585	-326.186	intron (NM_030563, intron 2 of 6)	intron (NM_030563, intron 2 of 6)	29381	NM_030563	80750	Mm.25117	NM_030563	ENSMUSG00000031652	N4bp1	AI481586|C81621	NEDD4 binding protein 1	protein-coding
1145	chr15	78539395	78540208	+	814	51	0.616327	0.765377	-0.14905	-325.8	exon (NM_009218, exon 3 of 3)	exon (NM_009218, exon 3 of 3)	1605	NM_001356961	20607	Mm.211411	NM_009218	ENSMUSG00000044933	Sstr3	Smstr-3|Smstr3|sst3	somatostatin receptor 3	protein-coding
1146	chrX	100738923	100741279	+	2357	45	0.142005	0.427913	-0.285908	-325.58	Intergenic	Intergenic	9915	NM_001305941	71584	Mm.283495	NM_023608	ENSMUSG00000019359	Gdpd2	9130017L10Rik|Gde3|Obdpf	glycerophosphodiester phosphodiesterase domain containing 2	protein-coding
1149	chr6	68291929	68292298	+	370	18	0.468417	0.964194	-0.495777	-325.348	Intergenic	Intergenic	-726414	NR_003100	75070	Mm.463364	NR_003100		4930515G16Rik	-	myc induced nuclear antigen pseudogene	pseudo
1150	chrX	140956115	140957259	+	1145	31	0.0611564	0.395114	-0.333958	-324.077	promoter-TSS (NM_016883)	promoter-TSS (NM_016883)	24	NM_016883	53380	Mm.17640	NM_016883	ENSMUSG00000031429	Psmd10	AW554874	proteasome (prosome, macropain) 26S subunit, non-ATPase, 10	protein-coding
1151	chr4	151990524	151991664	+	1141	25	0.518244	0.921057	-0.402812	-323.877	3' UTR (NM_172705, exon 4 of 4)	3' UTR (NM_172705, exon 4 of 4)	-2108	NM_001145929	69876	Mm.226820	NM_175152	ENSMUSG00000039759	Thap3	2010013E08Rik|2210418H06Rik	THAP domain containing, apoptosis associated protein 3	protein-coding
1152	chr2	161511589	161512111	+	523	32	0.135114	0.474828	-0.339714	-323.875	Intergenic	IAPLTR2_Mm|LTR|ERVK	-402764	NR_126509	71389	Mm.122738	NM_173368	ENSMUSG00000057133	Chd6	5430439G14Rik|6330406J24Rik|CHD-6	chromodomain helicase DNA binding protein 6	protein-coding
1153	chr13	51202410	51203045	+	636	56	0.169578	0.288009	-0.118431	-323.78	non-coding (NR_132443, exon 1 of 1)	non-coding (NR_132443, exon 1 of 1)	339	NR_132443	667728		NR_132443		Hist1h2al	EG667728	histone cluster 1, H2al	pseudo
1154	chr8	20557465	20558129	+	665	52	0.303684	0.438476	-0.134792	-323.214	Intergenic	CpG	-57130	NM_001270553	100861668	Mm.491087	NM_001270553	ENSMUSG00000095294	Gm21119	-	predicted gene, 21119	protein-coding
1155	chr13	102377794	102377899	+	106	10	0.166313	0.983645	-0.817333	-322.858	Intergenic	(GGAGAA)n|Simple_repeat|Simple_repeat	-315701	NM_001360519	17079	Mm.373974	NM_008533	ENSMUSG00000021624	Cd180	F630107B15|Ly-78|Ly78|RP105	CD180 antigen	protein-coding
1156	chr1	39720509	39721309	+	801	45	0.454221	0.646508	-0.192287	-322.549	promoter-TSS (NM_001145660)	promoter-TSS (NM_001145660)	80	NM_001145660	619289	Mm.334107	NM_001145660	ENSMUSG00000057173	Rfx8	4933400N17Rik	regulatory factor X 8	protein-coding
1158	chr4	152848523	152849031	+	509	21	0.410963	0.879302	-0.468339	-321.766	Intergenic	(CGTG)n|Simple_repeat|Simple_repeat	151237	NR_033138	330004	Mm.291863	NM_001033414		Gm833	-	predicted gene 833	ncRNA
1159	chrX	5467871	5468993	+	1123	66	0.345271	0.481816	-0.136545	-321.699	exon (NM_010850, exon 1 of 1)	exon (NM_010850, exon 1 of 1)	833	NM_010850	17870	Mm.368515	NM_010850	ENSMUSG00000044597	Mycs	-	myc-like oncogene, s-myc protein	protein-coding
1160	chr3	137954111	137955118	+	1008	30	0.461366	0.824469	-0.363103	-321.565	intron (NM_011932, intron 3 of 8)	MIR|SINE|MIR	26935	NM_001310753	26377	Mm.254835	NM_011932	ENSMUSG00000028159	Dapp1	Bam32	dual adaptor for phosphotyrosine and 3-phosphoinositides 1	protein-coding
1161	chr5	135521419	135521959	+	541	33	0.445778	0.682806	-0.237029	-321.248	intron (NM_146001, intron 1 of 30)	(TG)n|Simple_repeat|Simple_repeat	23433	NM_146001	215114	Mm.280805	NM_146001	ENSMUSG00000039959	Hip1	2610109B09Rik|A930014B11Rik|E130315I21Rik|mKIAA4113	huntingtin interacting protein 1	protein-coding
1162	chr7	45793424	45794539	+	1116	77	0.720494	0.818122	-0.0976277	-321.09	exon (NM_001290990, exon 11 of 15)	exon (NM_001290990, exon 11 of 15)	8601	NM_001290990	381983	Mm.44928	NM_001005511	ENSMUSG00000062044	Lmtk3	BC059845|aatyk3	lemur tyrosine kinase 3	protein-coding
1163	chr8	120486241	120487189	+	949	50	0.433548	0.597873	-0.164325	-320.923	Intergenic	Intergenic	-2151	NM_198671	382034	Mm.334856	NM_198671	ENSMUSG00000031822	Gse1	2210013I18Rik|mKIAA0182	genetic suppressor element 1, coiled-coil protein	protein-coding
1166	chr5	112291342	112293578	+	2237	44	0.505286	0.795962	-0.290676	-320.14	intron (NM_001326590, intron 1 of 5)	intron (NM_001326590, intron 1 of 5)	15769	NM_009419	22022	Mm.250631	NM_009419	ENSMUSG00000029344	Tpst2	AI448750|D5Ucla3|Tango13b|grm|grt	protein-tyrosine sulfotransferase 2	protein-coding
1167	chr10	117894323	117896114	+	1792	37	0.627355	0.891164	-0.263809	-319.388	Intergenic	MER2|DNA|TcMar-Tigger	-30241	NR_045342	71067	Mm.410793	NR_045342	ENSMUSG00000112500	4933411E08Rik	-	RIKEN cDNA 4933411E08 gene	ncRNA
1168	chr10	68224806	68225817	+	1012	66	0.898002	0.974999	-0.0769968	-319.138	intron (NM_023598, intron 3 of 9)	(TG)n|Simple_repeat|Simple_repeat	53415	NM_023598	71371	Mm.440357	NM_023598	ENSMUSG00000019947	Arid5b	4930580B11|5430435G07Rik|AI467247|Desrt|Mrf2|Mrf2alpha|Mrf2beta	AT rich interactive domain 5B (MRF1-like)	protein-coding
1169	chr2	162485459	162486075	+	617	37	0.528797	0.756807	-0.22801	-318.689	intron (NM_001291150, intron 1 of 30)	(CACG)n|Simple_repeat|Simple_repeat	94954	NR_040617	77645	Mm.447752	NR_040617	ENSMUSG00000084919	Ptprtos	C330008G21Rik	protein tyrosine phosphatase, receptor type T, opposite strand	ncRNA
1170	chr2	37108144	37108644	+	501	33	0.520091	0.841453	-0.321361	-318.469	Intergenic	L1Md_Gf|LINE|L1	-2746	NM_147051	259053	Mm.377810	NM_147051	ENSMUSG00000075377	Olfr362	MOR158-1	olfactory receptor 362	protein-coding
1171	chr13	44869522	44870075	+	554	47	0.393685	0.543703	-0.150018	-318.324	intron (NM_001205043, intron 3 of 17)	LSU-rRNA_Hsa|rRNA|rRNA	132298	NM_025772	94245	Mm.352311	NM_025772	ENSMUSG00000057531	Dtnbp1	5430437B18Rik|AW048963|Bloc1s8|dysbindin|sdy	dystrobrevin binding protein 1	protein-coding
1173	chrX	103719212	103720372	+	1161	22	0.231241	0.789574	-0.558333	-317.56	intron (NM_009197, intron 1 of 5)	intron (NM_009197, intron 1 of 5)	89206	NM_029158	75064	Mm.159414	NM_029158	ENSMUSG00000031330	Zcchc13	4930513O09Rik|Cnbp2	zinc finger, CCHC domain containing 13	protein-coding
1174	chr5	125267163	125268012	+	850	36	0.338324	0.592231	-0.253907	-317.488	Intergenic	Eulor2A|DNA?|DNA?	73507	NM_016741	20778	Mm.282242	NM_016741	ENSMUSG00000037936	Scarb1	AI120173|CD36|Cd36l1|Chohd1|Cla-1|Cla1|D5Ertd460e|Hdlq1|Hlb398|SR-B1|SR-BI|SRBI|Srb1|mSR-BI	scavenger receptor class B, member 1	protein-coding
1177	chr4	8833871	8835648	+	1778	38	0.45538	0.814378	-0.358998	-317.2	intron (NM_001355382, intron 14 of 36)	intron (NM_001355382, intron 14 of 36)	83435	NM_001355382	320790	Mm.138792	NM_001033395	ENSMUSG00000041235	Chd7	A730019I05Rik|Cycn|Cyn|Dz|Edy|Flo|GENA 47|GENA 60|Gena 52|Lda|Mt|Obt|Todo|WBE1|Whi|metis	chromodomain helicase DNA binding protein 7	protein-coding
1178	chr6	141753617	141754168	+	552	34	0.578702	0.812522	-0.233819	-316.217	Intergenic	L1Md_T|LINE|L1	102328	NM_030687	28250	Mm.255586	NM_030687	ENSMUSG00000030237	Slco1a4	AI785519|Oatp1a4|Oatp2|Slc21a5	solute carrier organic anion transporter family, member 1a4	protein-coding
1179	chr7	39655251	39655797	+	547	38	0.097225	0.280009	-0.182784	-316.082	Intergenic	IAPLTR2_Mm|LTR|ERVK	137758	NM_001004139	70227	Mm.333800	NM_001004139	ENSMUSG00000068959	Zfp619	3000002G13Rik	zinc finger protein 619	protein-coding
1180	chrX	9747446	9748571	+	1126	40	0.239489	0.489415	-0.249925	-315.683	Intergenic	Intergenic	-85025	NM_025975	67117	Mm.29150	NM_025975	ENSMUSG00000031176	Dynlt3	2310075M16Rik|AU042796|Tcte1l	dynein light chain Tctex-type 3	protein-coding
1182	chr6	73221342	73222594	+	1253	44	0.280659	0.510499	-0.22984	-315.359	promoter-TSS (NM_001164669)	promoter-TSS (NM_001164669)	-337	NM_001164669	330355	Mm.333166	NM_001164669	ENSMUSG00000052861	Dnah6	9830168K20|A730004I20Rik|Dnahc6|mKIAA1697|mdhc6	dynein, axonemal, heavy chain 6	protein-coding
1183	chr12	83620716	83621345	+	630	32	0.56922	0.790826	-0.221606	-315.246	Intergenic	CpG	-11204	NM_027349	67039	Mm.46005	NM_027349	ENSMUSG00000010608	Rbm25	2600011C06Rik|2610015J01Rik|A130095G20Rik|AI159652|AL023075|AU043498|RNPC7	RNA binding motif protein 25	protein-coding
1184	chr19	51142479	51142977	+	499	28	0.529958	0.811719	-0.281761	-315.244	Intergenic	LSU-rRNA_Hsa|rRNA|rRNA	-464082	NM_001290356	58178	Mm.313672	NM_021377	ENSMUSG00000043531	Sorcs1	Sorcs|mSorCS	sortilin-related VPS10 domain containing receptor 1	protein-coding
1185	chr8	120080868	120083024	+	2157	59	0.874463	0.968464	-0.0940008	-315.236	3' UTR (NM_133967, exon 8 of 8)	3' UTR (NM_133967, exon 8 of 8)	19526	NM_133967	102193	Mm.240076	NM_133967	ENSMUSG00000031823	Zdhhc7	AL024087|Gramp2	zinc finger, DHHC domain containing 7	protein-coding
1186	chr18	80494960	80496062	+	1103	32	0.199571	0.573476	-0.373905	-315.216	Intergenic	URR1A|DNA|hAT-Charlie	-25844	NM_026295	67655	Mm.312893	NM_026295	ENSMUSG00000033323	Ctdp1	4930563P03Rik|AW553592	CTD (carboxy-terminal domain, RNA polymerase II, polypeptide A) phosphatase, subunit 1	protein-coding
1188	chrX	103447338	103448443	+	1106	48	0.179636	0.343519	-0.163883	-314.724	non-coding (NR_002844, exon 2 of 4)	non-coding (NR_002844, exon 2 of 4)	16373	NR_002844	22097	Mm.472939	NR_002844	ENSMUSG00000085715	Tsix	-	X (inactive)-specific transcript, opposite strand	ncRNA
1189	chr11	115488653	115491298	+	2646	65	0.583786	0.730346	-0.14656	-314.513	TTS (NM_015807)	TTS (NM_015807)	-1554	NR_136931	102634812	Mm.390379	NR_136931		LOC102634812	-	ribosomal protein L39 pseudogene	pseudo
1190	chr15	99646265	99650952	+	4688	38	0.314622	0.674361	-0.359739	-314.495	intron (NM_012025, intron 1 of 17)	intron (NM_012025, intron 1 of 17)	3048	NM_001253808	26934	Mm.273804	NM_012025	ENSMUSG00000023015	Racgap1	AI227039|AI327394|Band25|GTPase|MgcRacGAP|gtl11|mKIAA1478	Rac GTPase-activating protein 1	protein-coding
1191	chr9	58858965	58860038	+	1074	50	0.398548	0.591831	-0.193283	-314.399	exon (NM_001081192, exon 8 of 8)	exon (NM_001081192, exon 8 of 8)	35989	NM_001081192	330953	Mm.151967	NM_001081192	ENSMUSG00000032338	Hcn4	Bcng3|Hcn3	hyperpolarization-activated, cyclic nucleotide-gated K+ 4	protein-coding
1192	chrX	134162126	134163443	+	1318	35	0.153673	0.449376	-0.295702	-313.476	promoter-TSS (NM_183319)	promoter-TSS (NM_183319)	-856	NM_183319	331524	Mm.235055	NM_183319	ENSMUSG00000031258	Xkrx	A630026F04	X-linked Kx blood group related, X-linked	protein-coding
1194	chr14	55826405	55827272	+	868	50	0.49116	0.664979	-0.173819	-312.958	exon (NM_023699, exon 2 of 10)	exon (NM_023699, exon 2 of 10)	2043	NM_023699	73181	Mm.27908	NM_023699	ENSMUSG00000023411	Nfatc4	3110041H08Rik|AW107667|AW546455|Nfat3	nuclear factor of activated T cells, cytoplasmic, calcineurin dependent 4	protein-coding
1195	chr10	80088236	80088992	+	757	34	0.487103	0.770572	-0.283469	-312.141	intron (NM_001359637, intron 1 of 3)	(CA)n|Simple_repeat|Simple_repeat	12573	NM_001359635	216161	Mm.262102	NM_183426	ENSMUSG00000035673	Sbno2	BC019206|F730040C21|Sno|Stno	strawberry notch 2	protein-coding
1196	chr11	5063777	5065005	+	1229	65	0.493505	0.604348	-0.110843	-312.102	exon (NM_001190406, exon 2 of 5)	exon (NM_001190406, exon 2 of 5)	936	NM_144560	78926	Mm.44591	NM_030228	ENSMUSG00000034201	Gas2l1	4930500E24Rik|D0Jmb1|Gar22|TU-71.1	growth arrest-specific 2 like 1	protein-coding
1198	chr14	121312858	121313696	+	839	14	0.356967	0.939113	-0.582146	-311.87	intron (NM_145465, intron 2 of 10)	intron (NM_145465, intron 2 of 10)	64571	NR_155502	320268	Mm.435974	NR_155502		B930095G15Rik	-	RIKEN cDNA B930095G15 gene	ncRNA
1199	chr15	101412148	101412862	+	715	53	0.879201	0.956963	-0.077762	-311.523	exon (NM_033073, exon 1 of 9)	exon (NM_033073, exon 1 of 9)	102	NM_033073	110310	Mm.486285	NM_033073	ENSMUSG00000023039	Krt7	D15Wsu77e|K7|Krt2-7	keratin 7	protein-coding
1200	chr13	74406450	74407259	+	810	45	0.179779	0.412503	-0.232724	-311.128	promoter-TSS (NR_035409)	promoter-TSS (NR_035409)	-211	NR_035409	100124641		NR_035409	ENSMUSG00000076033	Mir692-3	Mir692-2b|Mirn692-2b|mmu-mir-692-3	microRNA 692-3	ncRNA
1201	chrX	18625139	18625883	+	745	48	0.548083	0.742265	-0.194182	-311.053	Intergenic	L1Md_T|LINE|L1	-164114	NM_175228	75905	Mm.159617	NM_175228	ENSMUSG00000037358	4930578C19Rik	-	RIKEN cDNA 4930578C19 gene	protein-coding
1202	chr4	59034926	59035650	+	725	74	0.0358275	0.0748843	-0.0390568	-310.994	exon (NM_025277, exon 1 of 3)	exon (NM_025277, exon 1 of 3)	132	NM_025277	14700	Mm.41780	NM_025277	ENSMUSG00000038607	Gng10	AV006524	guanine nucleotide binding protein (G protein), gamma 10	protein-coding
1203	chr10	18139130	18139622	+	493	31	0.583508	0.854558	-0.27105	-310.933	intron (NM_001195036, intron 17 of 20)	IAPLTR2_Mm|LTR|ERVK	71514	NM_001195036	100045792	Mm.380617	NM_001195036	ENSMUSG00000071392	Ect2l	C330021H03Rik|Gm10331	epithelial cell transforming sequence 2 oncogene-like	protein-coding
1204	chr11	120186557	120187915	+	1359	67	0.788468	0.890633	-0.102164	-310.667	non-coding (NR_030682, exon 3 of 3)	non-coding (NR_030682, exon 3 of 3)	2620	NR_030682	100042332	Mm.269766	NR_030682		2810410L24Rik	-	RIKEN cDNA 2810410L24 gene	ncRNA
1206	chr12	69582039	69583099	+	1061	64	0.0646522	0.141463	-0.0768104	-310.132	exon (NM_001033236, exon 2 of 6)	exon (NM_001033236, exon 2 of 6)	459	NM_001033236	207965	Mm.102487	NM_001033236	ENSMUSG00000049882	Vcpkmt	Gm71|Mettl21d|Mettl221d|VCP-KMT	valosin containing protein lysine (K) methyltransferase	protein-coding
1209	chr7	92786995	92787810	+	816	49	0.796155	0.906864	-0.110709	-309.423	intron (NM_029494, intron 1 of 4)	L1Md_T|LINE|L1	45688	NM_029494	75985	Mm.323004	NM_029494	ENSMUSG00000030643	Rab30	5033421K01Rik|AI323892|Rsb30	RAB30, member RAS oncogene family	protein-coding
1210	chrX	73213854	73215104	+	1251	30	0.202364	0.595626	-0.393262	-309.4	5' UTR (NM_001293676, exon 1 of 9)	5' UTR (NM_001293676, exon 1 of 9)	146	NM_001293679	27083	Mm.104764	NM_021365	ENSMUSG00000067768	Xlr4b	Xlr4	X-linked lymphocyte-regulated 4B	protein-coding
1211	chr12	109540722	109542507	+	1786	66	0.440428	0.601553	-0.161126	-309.371	intron (NR_027651, intron 1 of 8)	intron (NR_027651, intron 1 of 8)	618	NR_027651	17263	Mm.289645	NM_144513	ENSMUSG00000021268	Meg3	2900016C05Rik|3110050O07Rik|6330408G06Rik|AI425946|AW108224|D12Bwg1266e|Gtl2|R74756|R75394	maternally expressed 3	ncRNA
1212	chrX	112311123	112312174	+	1052	35	0.062003	0.317425	-0.255422	-309.242	intron (NM_001313734, intron 1 of 6)	intron (NM_001313734, intron 1 of 6)	296	NM_026565	68117	Mm.161014	NM_026565	ENSMUSG00000025525	Apool	6720473G16Rik|9430083G14Rik|E130106L15Rik	apolipoprotein O-like	protein-coding
1213	chr2	180659309	180659957	+	649	38	0.507065	0.726357	-0.219292	-309.087	exon (NM_175551, exon 16 of 16)	exon (NM_175551, exon 16 of 16)	-16942	NM_001360335	277353	Mm.473700	NM_178254	ENSMUSG00000038932	Tcfl5	Figlb|Sosf1	transcription factor-like 5 (basic helix-loop-helix)	protein-coding
1214	chr14	57542055	57542724	+	670	46	0.612926	0.770054	-0.157128	-308.985	exon (NM_145837, exon 3 of 3)	exon (NM_145837, exon 3 of 3)	17560	NM_145837	239114	Mm.390726	NM_145837	ENSMUSG00000050222	Il17d	AI462269|IL-17D	interleukin 17D	protein-coding
1215	chr6	114738126	114738786	+	661	46	0.711193	0.856272	-0.145079	-308.834	intron (NM_001253718, intron 18 of 19)	CpG	95359	NM_001253718	74244	Mm.275332	NM_028835	ENSMUSG00000030314	Atg7	1810013K23Rik|Agp7|Apg7l|Atg7l|Gm21553	autophagy related 7	protein-coding
1216	chr12	30691327	30691512	+	186	28	0.615102	0.912271	-0.297169	-308.48	Intergenic	(CGAGA)n|Simple_repeat|Simple_repeat	106976	NM_172049	211986	Mm.34035	NM_172049	ENSMUSG00000043061	Tmem18	BC024093	transmembrane protein 18	protein-coding
1218	chr17	47596186	47598014	+	1829	29	0.279031	0.66366	-0.384629	-308.159	intron (NM_001081635, intron 4 of 6)	intron (NM_001081635, intron 4 of 6)	3633	NM_007632	12445	Mm.27291	NM_007632	ENSMUSG00000034165	Ccnd3	9230106B05Rik|AA682053|AL024085|AW146355|C78795	cyclin D3	protein-coding
1220	chr14	79452164	79452525	+	362	40	0.480044	0.645573	-0.165529	-307.914	exon (NM_001034882, exon 1 of 1)	exon (NM_001034882, exon 1 of 1)	509	NM_001034882	432879	Mm.308666	NM_001034882	ENSMUSG00000075502	Kbtbd6	EG432879|Gm5465|Zbtbd6	kelch repeat and BTB (POZ) domain containing 6	protein-coding
1221	chr13	119661494	119662269	+	776	30	0.465758	0.797798	-0.332041	-307.509	Intergenic	IAPEY4_LTR|LTR|ERVK	-18161	NR_138420	73480	Mm.71100	NR_045296	ENSMUSG00000099872	1700074H08Rik	CH25-211A23.1	RIKEN cDNA 1700074H08 gene	ncRNA
1222	chr19	10939975	10941317	+	1343	78	0.486984	0.582294	-0.0953101	-306.716	TTS (NM_023731)	TTS (NM_023731)	3486	NM_009962	14764	Mm.470721	NM_009962	ENSMUSG00000034117	Ptgdr2	Crth2|Gpr44|Grp45	prostaglandin D2 receptor 2	protein-coding
1226	chr17	29306830	29307780	+	951	21	0.413296	0.871356	-0.45806	-306.045	Intergenic	Intergenic	-11577	NM_023734	74116	Mm.30950	NM_023734	ENSMUSG00000024011	Pi16	1200009H11Rik|Cripi|PI-16	peptidase inhibitor 16	protein-coding
1227	chrX	75381960	75383067	+	1108	31	0.105255	0.384428	-0.279174	-306.024	intron (NM_026126, intron 1 of 4)	intron (NM_026126, intron 1 of 4)	114	NM_026126	67391	Mm.126404	NM_026126	ENSMUSG00000031198	Fundc2	4833415N24Rik|DC44|HCBP6	FUN14 domain containing 2	protein-coding
1228	chr5	149411437	149412565	+	1129	51	0.446705	0.611501	-0.164796	-306.001	exon (NM_027519, exon 1 of 5)	exon (NM_027519, exon 1 of 5)	252	NR_151595	70717	Mm.252139	NM_027519	ENSMUSG00000029659	Medag	6330406I15Rik|Awms3|MEDA-4|Meda4|mAWMS3	mesenteric estrogen dependent adipogenesis	protein-coding
1229	chr7	16365024	16368146	+	3123	35	0.435851	0.837865	-0.402014	-305.821	intron (NM_019748, intron 5 of 8)	intron (NM_019748, intron 5 of 8)	21311	NM_001285892	56459	Mm.258530	NM_019748	ENSMUSG00000052833	Sae1	2400010M20Rik|2610044L12Rik|AL033372|AOS1|AW743391|D7Ertd177e|HSPC140|Sua1|Uble1a	SUMO1 activating enzyme subunit 1	protein-coding
1231	chr1	138588423	138591454	+	3032	38	0.570953	0.878682	-0.307729	-305.66	intron (NM_021605, intron 1 of 9)	intron (NM_021605, intron 1 of 9)	29819	NM_021605	59125	Mm.143817	NM_021605	ENSMUSG00000026393	Nek7	2810460C19Rik|AU020186	NIMA (never in mitosis gene a)-related expressed kinase 7	protein-coding
1232	chrX	141567908	141568350	+	443	28	0.368116	0.838536	-0.470419	-305.621	intron (NM_007736, intron 5 of 51)	L1Md_T|LINE|L1	92710	NM_001163155	12830	Mm.286892	NM_007736	ENSMUSG00000031274	Col4a5	-	collagen, type IV, alpha 5	protein-coding
1234	chr11	120185500	120186343	+	844	48	0.801844	0.912767	-0.110924	-305.356	TTS (NR_030682)	TTS (NR_030682)	3935	NR_030682	100042332	Mm.269766	NR_030682		2810410L24Rik	-	RIKEN cDNA 2810410L24 gene	ncRNA
1235	chr3	37063461	37063986	+	526	51	0.762159	0.867272	-0.105113	-305.163	promoter-TSS (NM_009350)	promoter-TSS (NM_009350)	67	NM_009350	21744	Mm.8122	NM_009350	ENSMUSG00000027719	Adad1	Tenr	adenosine deaminase domain containing 1 (testis specific)	protein-coding
1236	chr3	52296470	52298015	+	1546	31	0.415885	0.774255	-0.35837	-304.819	intron (NM_019739, intron 1 of 2)	intron (NM_019739, intron 1 of 2)	28905	NM_019739	56458	Mm.29891	NM_019739	ENSMUSG00000044167	Foxo1	AI876417|Afxh|FKHR|Fkhr1|Foxo1a	forkhead box O1	protein-coding
1239	chr19	37690514	37691068	+	555	35	0.694062	0.873185	-0.179123	-303.134	exon (NM_001105201, exon 5 of 6)	exon (NM_001105201, exon 5 of 6)	5111	NM_001105201	546726	Mm.457750	NM_001105201	ENSMUSG00000062432	Cyp26c1	EG546726	cytochrome P450, family 26, subfamily c, polypeptide 1	protein-coding
1241	chrX	7733624	7734334	+	711	28	0.206275	0.5347	-0.328425	-302.827	exon (NM_207202, exon 10 of 10)	exon (NM_207202, exon 10 of 10)	5408	NM_138602	54637	Mm.28850	NM_138602	ENSMUSG00000031149	Praf2	AA986329|C78013|DXImx39e|JM4|Sfc20	PRA1 domain family 2	protein-coding
1242	chr12	101023000	101025211	+	2212	43	0.484729	0.756762	-0.272033	-302.696	intron (NM_026681, intron 2 of 29)	intron (NM_026681, intron 2 of 29)	-2337	NR_035421	100316805		NR_035421	ENSMUSG00000080575	Mir1190	Mirn1190|mmu-mir-1190	microRNA 1190	ncRNA
1243	chr18	56436607	56438535	+	1929	26	0.476354	0.887726	-0.411372	-302.515	intron (NM_026240, intron 1 of 13)	(TCTG)n|Simple_repeat|Simple_repeat	5439	NM_026240	107022	Mm.24356	NM_026240	ENSMUSG00000001700	Gramd3	9030613F08Rik|9130427A09Rik|AW061306|Gramd2b|NS3TP2	GRAM domain containing 3	protein-coding
1244	chrX	95165591	95166837	+	1247	34	0.0831595	0.388898	-0.305739	-302.451	5' UTR (NM_001290385, exon 1 of 10)	5' UTR (NM_001290385, exon 1 of 10)	325	NM_001290385	236915	Mm.44841	NM_001033329	ENSMUSG00000025656	Arhgef9	9630036L12Rik	CDC42 guanine nucleotide exchange factor (GEF) 9	protein-coding
1245	chrX	21088846	21089689	+	844	29	0.0582997	0.361479	-0.30318	-302.326	promoter-TSS (NM_183185)	promoter-TSS (NM_183185)	-38	NM_183185	245368	Mm.220470	NM_183185	ENSMUSG00000031079	Zfp300	D930016N04Rik	zinc finger protein 300	protein-coding
1246	chr15	86027173	86028766	+	1594	40	0.571108	0.828908	-0.257801	-302.265	intron (NM_009886, intron 1 of 34)	C-rich|Low_complexity|Low_complexity	5808	NM_009886	12614	Mm.22680	NM_009886	ENSMUSG00000016028	Celsr1	Adgrc1|Crsh|Scy|crash	cadherin, EGF LAG seven-pass G-type receptor 1	protein-coding
1247	chr5	111419198	111420201	+	1004	69	0.419135	0.526061	-0.106926	-302.134	exon (NM_001081235, exon 1 of 2)	exon (NM_001081235, exon 1 of 2)	1533	NM_001081235	433938	Mm.332576	NM_001081235	ENSMUSG00000070576	Mn1	AA003644|AA009236	meningioma 1	protein-coding
1249	chr9	24147374	24148458	+	1085	54	0.579183	0.868367	-0.289183	-301.579	intron (NM_175678, intron 3 of 9)	L1Md_T|LINE|L1	49898	NM_175678	319239	Mm.130824	NM_175678	ENSMUSG00000043659	Npsr1	9330128H10Rik|GPRA|Gpr154|MVTR|PGR14|VRR1	neuropeptide S receptor 1	protein-coding
1250	chr17	35468578	35470359	+	1782	65	0.144646	0.289127	-0.144481	-301.352	promoter-TSS (NM_010391)	promoter-TSS (NM_010391)	-621	NM_010391	15007	Mm.88795	NM_010391	ENSMUSG00000067235	H2-Q10	H-2Q10|Q10|Qa10	histocompatibility 2, Q region locus 10	protein-coding
1253	chr8	26979405	26980160	+	756	50	0.769806	0.891228	-0.121422	-300.96	exon (NM_001101502, exon 2 of 2)	exon (NM_001101502, exon 2 of 2)	2446	NM_001110508	353310	Mm.212469	NM_001101502	ENSMUSG00000085795	Zfp703	1110032O19Rik|AI430822|AL022941|Csmn1|End2|Zeppo1|Znf703|Zpo1	zinc finger protein 703	protein-coding
1255	chr17	5949410	5949926	+	517	52	0.638763	0.764295	-0.125532	-300.258	intron (NR_151772, intron 1 of 25)	RLTR20A4|LTR|ERVK	8388	NM_001113352	20975	Mm.236068	NM_011523	ENSMUSG00000023805	Synj2	AI481647|SJ2|mKIAA0348	synaptojanin 2	protein-coding
1256	chr11	115203731	115204546	+	816	22	0.365049	0.844699	-0.47965	-300.107	intron (NM_001033393, intron 6 of 9)	intron (NM_001033393, intron 6 of 9)	16651	NM_001033393	320534	Mm.260587	NM_001033393	ENSMUSG00000045980	Tmem104	C630005D06Rik|mFLJ00021	transmembrane protein 104	protein-coding
1258	chr18	85697694	85698717	+	1024	27	0.392121	0.716874	-0.324753	-299.68	Intergenic	LSU-rRNA_Hsa|rRNA|rRNA	-696747	NM_001360910	246317	Mm.329578	NM_144946	ENSMUSG00000050321	Neto1	AI851453|Btcl1|C130005O10Rik	neuropilin (NRP) and tolloid (TLL)-like 1	protein-coding
1262	chr6	83135506	83136279	+	774	44	0.397372	0.57676	-0.179387	-299.41	promoter-TSS (NM_001136227)	promoter-TSS (NM_001136227)	84	NM_001136227	20166	Mm.4139	NM_009106	ENSMUSG00000034930	Rtkn	-	rhotekin	protein-coding
1263	chr11	109494467	109495893	+	1427	36	0.308897	0.618181	-0.309283	-299.335	promoter-TSS (NM_001361977)	promoter-TSS (NM_001361977)	-159	NM_001361977	74008	Mm.482224	NM_028710	ENSMUSG00000020604	Arsg	6330406P08Rik|AI846872|ASG	arylsulfatase G	protein-coding
1264	chr11	67521960	67526553	+	4594	40	0.495919	0.847292	-0.351373	-298.919	Intergenic	Intergenic	-8742	NM_008088	14457	Mm.40338	NM_008088	ENSMUSG00000033066	Gas7	AW124766|B230343A10Rik|Gas7-cb	growth arrest specific 7	protein-coding
1265	chr10	119004261	119005348	+	1088	20	0.267938	0.790036	-0.522098	-298.909	Intergenic	Intergenic	45695	NR_152787	102636674	Mm.399320	NR_152787	ENSMUSG00000112778	Gm33677	-	predicted gene, 33677	ncRNA
1267	chr18	34357919	34359054	+	1136	22	0.483379	0.925759	-0.442381	-298.102	intron (NM_007874, intron 2 of 4)	intron (NM_007874, intron 2 of 4)	14929	NM_007874	13476	Mm.280075	NM_007874	ENSMUSG00000005873	Reep5	AI324241|AU022809|AW495741|DP1/TB2|Dp1|R74856|TB2/DP1	receptor accessory protein 5	protein-coding
1268	chr4	12048321	12049205	+	885	32	0.650394	0.932868	-0.282474	-298.013	intron (NR_110955, intron 22 of 28)	(CA)n|Simple_repeat|Simple_repeat	39194	NM_177861	329795	Mm.475125	NM_177861	ENSMUSG00000049488	Tmem67	5330408M12Rik|B230117O07|b2b1163.1Clo|b2b1291.1Clo	transmembrane protein 67	protein-coding
1269	chr2	20899823	20900411	+	589	36	0.702222	0.881963	-0.179741	-297.707	intron (NM_001128084, intron 3 of 24)	LSU-rRNA_Hsa|rRNA|rRNA	67604	NM_001081364	71435	Mm.28507	NM_001081364	ENSMUSG00000036591	Arhgap21	5530401C11Rik|AA416458|ARHGAP10	Rho GTPase activating protein 21	protein-coding
1271	chr10	39516464	39519558	+	3095	38	0.455713	0.786395	-0.330682	-297.671	intron (NM_001122893, intron 5 of 13)	intron (NM_001122893, intron 5 of 13)	-94923	NM_134000	103213	Mm.436686	NM_134000	ENSMUSG00000019842	Traf3ip2	AI429613|Act1|CIKS	TRAF3 interacting protein 2	protein-coding
1272	chr4	151982596	151983549	+	954	32	0.625367	0.930798	-0.305431	-297.517	exon (NM_001145929, exon 3 of 3)	exon (NM_001145929, exon 3 of 3)	5914	NM_175152	69876	Mm.226820	NM_175152	ENSMUSG00000039759	Thap3	2010013E08Rik|2210418H06Rik	THAP domain containing, apoptosis associated protein 3	protein-coding
1273	chr11	58961193	58962251	+	1059	60	0.703275	0.809133	-0.105858	-297.137	promoter-TSS (NM_001318003)	promoter-TSS (NM_001318003)	11	NM_001318003	382523		NM_001318003		Gm12260	H3t	predicted gene 12260	protein-coding
1276	chr5	25498748	25499176	+	429	76	0.0314766	0.0623001	-0.0308235	-296.827	promoter-TSS (NM_001081383)	promoter-TSS (NM_001081383)	-179	NM_001081383	231051	Mm.332268	NM_001081383	ENSMUSG00000038056	Kmt2c	E330008K23Rik|HALR|Mll3|mKIAA1506	lysine (K)-specific methyltransferase 2C	protein-coding
1277	chr6	93678284	93679185	+	902	51	0.731955	0.869009	-0.137055	-296.713	exon (NM_001286784, exon 23 of 23)	exon (NM_001286784, exon 23 of 23)	234229	NR_104594	14924	Mm.217216	NM_010367	ENSMUSG00000045095	Magi1	AIP3|BAP1|Baiap1|Gukmi1|MAGI1c|Magi-1|TNRC19|WWP3|mKIAA4129	membrane associated guanylate kinase, WW and PDZ domain containing 1	protein-coding
1278	chr11	97131409	97134836	+	3428	36	0.483858	0.869243	-0.385385	-296.711	Intergenic	Intergenic	13297	NR_106094	102466822		NR_106094	ENSMUSG00000099286	Mir7235	Gm27986|mmu-mir-7235	microRNA 7235	ncRNA
1279	chr6	31112364	31114839	+	2476	54	0.686951	0.848584	-0.161632	-296.606	intron (NR_110471, intron 3 of 3)	intron (NR_110471, intron 3 of 3)	-50508	NR_029532	387223		NR_029532	ENSMUSG00000065604	Mir29b-1	Mirn29b|Mirn29b-1|mir-29b-1	microRNA 29b-1	ncRNA
1280	chr1	52039188	52041032	+	1845	34	0.448956	0.831906	-0.38295	-296.179	intron (NM_001308266, intron 4 of 24)	intron (NM_001308266, intron 4 of 24)	31870	NM_011487	20849	Mm.1550	NM_011487	ENSMUSG00000062939	Stat4	-	signal transducer and activator of transcription 4	protein-coding
1281	chr10	19495327	19497870	+	2544	20	0.387144	0.959504	-0.572361	-295.995	intron (NR_152785, intron 1 of 2)	intron (NR_152785, intron 1 of 2)	1955	NR_152785	102635880	Mm.331974	NR_152784	ENSMUSG00000110902	Gm33104	-	predicted gene, 33104	ncRNA
1283	chr1	135583219	135584922	+	1704	58	0.684869	0.827999	-0.14313	-295.56	intron (NM_173437, intron 1 of 28)	intron (NM_173437, intron 1 of 28)	1285	NM_173437	215690	Mm.34977	NM_173437	ENSMUSG00000009418	Nav1	9530089B19|9930003A20Rik|C230080M11Rik|Gm38399|Pomfil3|Unc53h1|mKIAA1151|steerin-1	neuron navigator 1	protein-coding
1284	chr18	4347538	4351330	+	3793	36	0.350682	0.764504	-0.413822	-295.461	intron (NM_007746, intron 1 of 7)	intron (NM_007746, intron 1 of 7)	3519	NM_007746	26410	Mm.3275	NM_007746	ENSMUSG00000024235	Map3k8	Cot|Cot/Tpl2|Est|Estf|Tpl-2|Tpl2|c-COT	mitogen-activated protein kinase kinase kinase 8	protein-coding
1285	chr5	114442392	114443171	+	780	22	0.487432	0.935173	-0.447741	-295.14	exon (NM_001347398, exon 2 of 7)	exon (NM_001347398, exon 2 of 7)	1246	NM_029956	77697	Mm.105182	NM_029956	ENSMUSG00000029575	Mmab	9130222L19Rik|ATR	methylmalonic aciduria (cobalamin deficiency) cblB type homolog (human)	protein-coding
1287	chr4	59194666	59197400	+	2735	35	0.309954	0.686246	-0.376293	-295.019	intron (NM_011673, intron 1 of 8)	intron (NM_011673, intron 1 of 8)	6483	NM_011673	22234	Mm.198803	NM_011673	ENSMUSG00000028381	Ugcg	AU043821|C80537|Epcs21|GlcT-1|Ugcgl	UDP-glucose ceramide glucosyltransferase	protein-coding
1288	chrX	150956493	150956958	+	466	22	0.0820381	0.446319	-0.364281	-295.011	Intergenic	Intergenic	60568	NM_001168600	237107	Mm.45987	NM_198110	ENSMUSG00000025266	Gnl3l	BC020354	guanine nucleotide binding protein-like 3 (nucleolar)-like	protein-coding
1289	chr1	193271354	193272964	+	1611	28	0.342942	0.659704	-0.316762	-294.773	TTS (NM_008059)	TTS (NM_008059)	1029	NM_008059	14373	Mm.439721	NM_008059	ENSMUSG00000009633	G0s2	AI255151|AV006465	G0/G1 switch gene 2	protein-coding
1290	chr6	28531489	28532043	+	555	29	0.734942	0.973134	-0.238192	-294.64	intron (NM_019776, intron 9 of 23)	(TG)n|Simple_repeat|Simple_repeat	51418	NM_019776	56463	Mm.439987	NM_019776	ENSMUSG00000001424	Snd1	AL033314|Tudor-SN	staphylococcal nuclease and tudor domain containing 1	protein-coding
1292	chr4	46567887	46568928	+	1042	31	0.653497	0.922961	-0.269464	-293.791	intron (NM_001164804, intron 1 of 11)	intron (NM_001164804, intron 1 of 11)	-1967	NM_178893	107684	Mm.416311	NM_178893	ENSMUSG00000028337	Coro2a	9030208C03Rik|AI563590|IR10	coronin, actin binding protein 2A	protein-coding
1293	chr4	101549799	101551073	+	1275	70	0.253927	0.367168	-0.113241	-293.736	promoter-TSS (NM_001164583)	promoter-TSS (NM_001164583)	-158	NM_001164583	72685	Mm.76494	NM_198412	ENSMUSG00000028528	Dnajc6	2810027M23Rik|mKIAA0473	DnaJ heat shock protein family (Hsp40) member C6	protein-coding
1294	chr17	73805188	73807300	+	2113	41	0.264094	0.551225	-0.287131	-293.405	intron (NM_020578, intron 1 of 5)	intron (NM_020578, intron 1 of 5)	1403	NM_020578	57440	Mm.18526	NM_020578	ENSMUSG00000024065	Ehd3	Ehd2	EH-domain containing 3	protein-coding
1295	chr14	95257953	95258457	+	505	25	0.345201	0.809767	-0.464567	-293.398	Intergenic	(CA)n|Simple_repeat|Simple_repeat	-623049	NM_001358241	66732	Mm.75060	NM_025733	ENSMUSG00000034689	4921530L21Rik	-	RIKEN cDNA 4921530L21 gene	protein-coding
1296	chr14	54296357	54297712	+	1356	48	0.636739	0.791055	-0.154316	-293.345	Intergenic	RLTR4_MM-int|LTR|ERV1	-14109	NM_010991	18348	Mm.436623	NM_010991	ENSMUSG00000048153	Olfr49	IC6|MOR1181	olfactory receptor 49	protein-coding
1297	chr7	118276520	118277310	+	791	17	0.135406	0.722494	-0.587088	-293.066	Intergenic	PB1D10|SINE|Alu	33008	NR_027879	67745	Mm.483404	NM_183267	ENSMUSG00000055159	4930583K01Rik	-	RIKEN cDNA 4930583K01 gene	ncRNA
1299	chr14	54191502	54194272	+	2771	39	0.179281	0.514675	-0.335394	-292.91	Intergenic	Intergenic	61042	NM_001113358	13135	Mm.319038	NM_010015	ENSMUSG00000022174	Dad1	AI323713	defender against cell death 1	protein-coding
1300	chr14	66250990	66252781	+	1792	27	0.384947	0.791578	-0.406631	-292.892	intron (NM_001162366, intron 1 of 30)	MLT1D|LTR|ERVL-MaLR	29167	NM_001162366	19229	Mm.21613	NM_172498	ENSMUSG00000059456	Ptk2b	CADTK|CAKB|CAKbeta|E430023O05Rik|FADK2|FAK2|PYK2|Raftk	PTK2 protein tyrosine kinase 2 beta	protein-coding
1301	chr2	174295130	174295953	+	824	41	0.396152	0.584141	-0.187989	-292.776	promoter-TSS (NR_002846)	promoter-TSS (NR_002846)	-105	NR_002846	56802	Mm.125770	NR_002846	ENSMUSG00000086537	Nespas	Gnas-as|Nespos	neuroendocrine secretory protein antisense	ncRNA
1302	chr11	101661228	101665060	+	3833	43	0.513831	0.843826	-0.329995	-292.599	Intergenic	Intergenic	-2397	NM_025404	80981	Mm.266840	NM_025404	ENSMUSG00000034936	Arl4d	1110036H21Rik|ARL6|AW456149|Arf4l|Arfl4|Arl5	ADP-ribosylation factor-like 4D	protein-coding
1303	chr7	67529605	67532276	+	2672	30	0.527878	0.913059	-0.385181	-292.483	intron (NR_028144, intron 7 of 8)	intron (NR_028144, intron 7 of 8)	114296	NM_175124	67867	Mm.31247	NM_027413	ENSMUSG00000030556	Lrrc28	1300004K21Rik|2210012C09Rik|2310058O11Rik	leucine rich repeat containing 28	protein-coding
1304	chr17	83808391	83810789	+	2399	46	0.732887	0.908971	-0.176084	-292.33	intron (NM_054082, intron 16 of 16)	intron (NM_054082, intron 16 of 16)	37200	NM_025325	107766	Mm.30100	NM_025325	ENSMUSG00000000673	Haao	0610007K21Rik|0610012J07Rik|3-HAO|3-HAOxase|3HAO	3-hydroxyanthranilate 3,4-dioxygenase	protein-coding
1306	chrX	106015112	106016382	+	1271	32	0.0559037	0.319639	-0.263735	-291.892	promoter-TSS (NM_025379)	promoter-TSS (NM_025379)	47	NM_025379	66142	Mm.197728	NM_025379	ENSMUSG00000031231	Cox7b	1100001F07Rik|1110004F07Rik|C80563	cytochrome c oxidase subunit VIIb	protein-coding
1307	chr18	21002899	21008824	+	5926	32	0.225299	0.710956	-0.485657	-291.37	intron (NM_207623, intron 1 of 6)	intron (NM_207623, intron 1 of 6)	3904	NM_001303011	56515	Mm.253542	NM_019706	ENSMUSG00000024317	Rnf138	2410015A17Rik|2810480D20Rik|STRIN|Trif|Trif-d	ring finger protein 138	protein-coding
1308	chrX	20818464	20819771	+	1308	25	0.11584	0.47012	-0.354281	-291.049	Intergenic	Intergenic	-29426	NM_009703	11836	Mm.220946	NM_009703	ENSMUSG00000001127	Araf	1200013E08Rik|A-Raf|AW495444|Araf1	Araf proto-oncogene, serine/threonine kinase	protein-coding
1310	chr2	173507079	173507351	+	273	15	0.372781	0.910289	-0.537508	-290.704	Intergenic	B4A|SINE|B4	-15377	NM_028158	72221	Mm.46132	NM_028158	ENSMUSG00000027518	1700021F07Rik	-	RIKEN cDNA 1700021F07 gene	protein-coding
1311	chr11	46307975	46310153	+	2179	45	0.126963	0.407125	-0.280162	-290.702	intron (NM_001252459, intron 1 of 30)	intron (NM_001252459, intron 1 of 30)	3294	NM_001252460	76884	Mm.154358	NM_133769	ENSMUSG00000020340	Cyfip2	1500004I01Rik|6430511D02Rik|AA930218|AU022376|Pir121|mKIAA1168	cytoplasmic FMR1 interacting protein 2	protein-coding
1314	chrX	12136415	12137422	+	1008	66	0.0485809	0.113805	-0.0652237	-290.592	non-coding (NR_045434, exon 3 of 4)	non-coding (NR_045434, exon 3 of 4)	23428	NR_045434	71458	Mm.196328	NM_029510	ENSMUSG00000040363	Bcor	2900008C10Rik|5830466J11Rik|8430401K06Rik|BcorR|D930024N20Rik|mKIAA1575	BCL6 interacting corepressor	protein-coding
1317	chr18	82558522	82561037	+	2516	55	0.638696	0.831006	-0.19231	-290.233	intron (NM_001025255, intron 1 of 5)	intron (NM_001025255, intron 1 of 5)	5271	NM_001025254	17196	Mm.252063	NM_010777	ENSMUSG00000041607	Mbp	C76307|Hmbpr|R75289|golli-mbp|jve|mld|shi	myelin basic protein	protein-coding
1318	chr11	88294019	88294967	+	949	37	0.243757	0.447215	-0.203458	-290.194	exon (NM_028859, exon 1 of 1)	exon (NM_028859, exon 1 of 1)	450	NM_028859	74297	Mm.207320	NM_028859	ENSMUSG00000034031	Ccdc182	1700106J16Rik	coiled-coil domain containing 182	protein-coding
1321	chr3	90612985	90615274	+	2290	47	0.327325	0.555066	-0.227742	-288.605	intron (NM_011313, intron 2 of 2)	intron (NM_011313, intron 2 of 2)	1235	NM_011313	20200	Mm.100144	NM_011313	ENSMUSG00000001025	S100a6	2A9|5B10|CALCYCLIN|Cacy|PRA	S100 calcium binding protein A6 (calcyclin)	protein-coding
1324	chr9	118481137	118483271	+	2135	30	0.463076	0.821253	-0.358177	-287.779	intron (NM_001164789, intron 4 of 5)	intron (NM_001164789, intron 4 of 5)	4015	NM_010136	13813	Mm.200692	NM_010136	ENSMUSG00000032446	Eomes	C77258|TBR-2|Tbr2	eomesodermin	protein-coding
1325	chr11	102310185	102311775	+	1591	64	0.826538	0.923802	-0.0972639	-287.746	exon (NM_011551, exon 8 of 21)	exon (NM_011551, exon 8 of 21)	6307	NM_001044383	21429	Mm.2845	NM_011551	ENSMUSG00000020923	Ubtf	A930005G04Rik|NOR-90|Tcfubf|UBF|UBF-1|UBF1	upstream binding transcription factor, RNA polymerase I	protein-coding
1327	chr7	24869422	24870368	+	947	56	0.688639	0.806233	-0.117594	-287.214	promoter-TSS (NM_027732)	promoter-TSS (NM_027732)	-162	NM_027732	71241	Mm.66855	NM_027732	ENSMUSG00000011349	Dmrtc2	4933432E21Rik|Dmrt7	doublesex and mab-3 related transcription factor like family C2	protein-coding
1328	chr4	85310158	85310560	+	403	17	0.318727	0.893553	-0.574827	-287.204	intron (NM_019535, intron 1 of 8)	(CA)n|Simple_repeat|Simple_repeat	104903	NM_019535	20404	Mm.143603	NM_019535	ENSMUSG00000028488	Sh3gl2	9530001L19Rik|AI120490|AW555077|B930049H17Rik|EEN-B1|SH3PA|Sh3d2a	SH3-domain GRB2-like 2	protein-coding
1330	chr10	39478621	39481742	+	3122	34	0.518432	0.873492	-0.35506	-286.735	intron (NM_001122893, intron 3 of 13)	intron (NM_001122893, intron 3 of 13)	110382	NM_001122893	14360	Mm.4848	NM_008054	ENSMUSG00000019843	Fyn	AI448320|AW552119	Fyn proto-oncogene	protein-coding
1331	chr9	106382495	106382961	+	467	58	0.691501	0.801977	-0.110476	-286.045	Intergenic	(CGTG)n|Simple_repeat|Simple_repeat	14096	NM_153459	235584	Mm.275584	NM_153459	ENSMUSG00000053716	Dusp7	AU015694|Mkpx|Pyst2	dual specificity phosphatase 7	protein-coding
1333	chrX	77433014	77433893	+	880	31	0.0764734	0.348636	-0.272163	-285.398	Intergenic	(TCC)n|Simple_repeat|Simple_repeat	-77774	NM_020601	21372	Mm.258476	NM_020601	ENSMUSG00000025246	Tbl1x	5330429M20|Tbl1	transducin (beta)-like 1 X-linked	protein-coding
1335	chrX	133981163	133982265	+	1103	36	0.17306	0.427817	-0.254757	-285.055	promoter-TSS (NM_001290718)	promoter-TSS (NM_001290718)	98	NM_001290718	27359	Mm.38674	NM_013757	ENSMUSG00000031255	Sytl4	Gph|Slp4	synaptotagmin-like 4	protein-coding
1337	chr2	18039413	18040142	+	730	47	0.783171	0.894587	-0.111415	-284.723	Intergenic	CpG	-2036	NR_028377	77940	Mm.272221	NR_028376	ENSMUSG00000054057	A930004D18Rik	AU022051	RIKEN cDNA A930004D18 gene	ncRNA
1339	chrX	11493737	11494717	+	981	32	0.320196	0.641955	-0.321759	-283.896	Intergenic	Intergenic	166405	NM_001114529	236663	Mm.473680	NM_001114529	ENSMUSG00000069038	H2al1j	EG236663|Gm4906	H2A histone family member L1J	protein-coding
1340	chr13	4942662	4943149	+	488	34	0.161777	0.388296	-0.226518	-283.871	Intergenic	IAPLTR2_Mm|LTR|ERVK	-333741	NM_018859	56043	Mm.251908	NM_018859	ENSMUSG00000045410	Akr1e1	1810061I10Rik|Akr1e2	aldo-keto reductase family 1, member E1	protein-coding
1341	chrX	134275945	134277511	+	1567	36	0.120032	0.355578	-0.235545	-283.723	intron (NM_001167994, intron 1 of 13)	intron (NM_001167994, intron 1 of 13)	256	NM_172540	215201	Mm.289368	NM_172540	ENSMUSG00000067369	Trmt2b	4732479N06Rik	TRM2 tRNA methyltransferase 2B	protein-coding
1343	chr7	66197863	66201472	+	3610	46	0.450773	0.771496	-0.320723	-283.205	Intergenic	Intergenic	90152	NM_001081163	269941	Mm.333916	NM_001081163	ENSMUSG00000032640	Chsy1	mKIAA0990	chondroitin sulfate synthase 1	protein-coding
1344	chr2	30995479	30996723	+	1245	26	0.425869	0.82066	-0.39479	-283.193	5' UTR (NM_028846, exon 2 of 25)	5' UTR (NM_028846, exon 2 of 25)	13822	NM_028846	74270	Mm.346654	NM_028846	ENSMUSG00000026854	Usp20	1700055M05Rik|AI467231|Vdu2	ubiquitin specific peptidase 20	protein-coding
1347	chr8	72219387	72220271	+	885	41	0.0607527	0.187481	-0.126728	-283.091	promoter-TSS (NM_026455)	promoter-TSS (NM_026455)	99	NM_026455	67922	Mm.28327	NM_026455	ENSMUSG00000003039	Fam32a	2510049I19Rik|AW822030|OTAG-12|Otag12	family with sequence similarity 32, member A	protein-coding
1348	chrX	101264734	101269133	+	4400	45	0.184392	0.509012	-0.324619	-282.985	intron (NM_001308535, intron 4 of 7)	intron (NM_001308535, intron 4 of 7)	1322	NM_001308535	16186	Mm.2923	NM_013563	ENSMUSG00000031304	Il2rg	CD132|[g]c|gamma(c)|gc|p64	interleukin 2 receptor, gamma chain	protein-coding
1349	chr2	11099864	11100726	+	863	35	0.306443	0.523915	-0.217472	-282.733	Intergenic	Intergenic	-72087	NM_008859	18761	Mm.329993	NM_008859	ENSMUSG00000026778	Prkcq	A130035A12Rik|AW494342|PKC-0|PKC-theta|PKCtheta|Pkcq	protein kinase C, theta	protein-coding
1351	chr16	13868019	13868423	+	405	42	0.792224	0.914438	-0.122214	-282.621	intron (NM_001039533, intron 8 of 22)	CpG	34924	NM_001039533	94184	Mm.171484	NM_053181	ENSMUSG00000022680	Pdxdc1	2210010A19Rik|AA415817|Kiaa0251-hp	pyridoxal-dependent decarboxylase domain containing 1	protein-coding
1354	chr11	105181435	105181956	+	522	62	0.069283	0.126247	-0.0569643	-281.091	promoter-TSS (NR_027956)	promoter-TSS (NR_027956)	168	NM_001294329	24086	Mm.126976	NM_011903	ENSMUSG00000020694	Tlk2	4933403M19Rik|PKU-alpha|PKUalpha|Tlk	tousled-like kinase 2 (Arabidopsis)	protein-coding
1355	chrX	152781635	152782373	+	739	27	0.0907931	0.357131	-0.266338	-281.036	promoter-TSS (NM_010951)	promoter-TSS (NM_010951)	83	NM_010951	18241	Mm.5157	NM_010951	ENSMUSG00000025333	Gpr143	Oa1	G protein-coupled receptor 143	protein-coding
1357	chrX	140519737	140521156	+	1420	31	0.136649	0.452306	-0.315657	-280.76	Intergenic	Intergenic	22222	NR_122039	14605	Mm.22216	NM_010286	ENSMUSG00000031431	Tsc22d3	DIP|Dsip1|Gilz|TSC-22R|Tilz3	TSC22 domain family, member 3	protein-coding
1358	chrX	9662295	9663189	+	895	35	0.0751219	0.295832	-0.22071	-280.562	intron (NM_025975, intron 1 of 4)	intron (NM_025975, intron 1 of 4)	241	NM_025975	67117	Mm.29150	NM_025975	ENSMUSG00000031176	Dynlt3	2310075M16Rik|AU042796|Tcte1l	dynein light chain Tctex-type 3	protein-coding
1359	chr5	141974957	141975510	+	554	29	0.693711	0.910162	-0.216451	-280.465	intron (NM_177879, intron 13 of 44)	(CA)n|Simple_repeat|Simple_repeat	-426264	NM_199068	17425	Mm.24214	NM_010812	ENSMUSG00000056493	Foxk1	A630048H08Rik|AI463295|Gm10868|Mnf	forkhead box K1	protein-coding
1360	chr19	10824571	10828550	+	3980	55	0.549965	0.753383	-0.203418	-280.334	intron (NM_009852, intron 1 of 12)	intron (NM_009852, intron 1 of 12)	3498	NM_001037801	12511	Mm.290897	NM_009852	ENSMUSG00000024670	Cd6	-	CD6 antigen	protein-coding
1362	chrX	134403838	134404990	+	1153	31	0.315239	0.646499	-0.33126	-280.315	promoter-TSS (NM_010078)	promoter-TSS (NM_010078)	-366	NM_010078	13497	Mm.121662	NM_010078	ENSMUSG00000000223	Drp2	AW495265|DRP-2	dystrophin related protein 2	protein-coding
1363	chr17	87364303	87366338	+	2036	51	0.705995	0.879902	-0.173906	-279.912	intron (NM_028639, intron 18 of 19)	intron (NM_028639, intron 18 of 19)	62421	NM_029298	75467	Mm.50108	NM_029298	ENSMUSG00000036557	Stpg4	1700011E24Rik|GSE	sperm tail PG rich repeat containing 4	protein-coding
1364	chr5	142929721	142931973	+	2253	32	0.23276	0.641516	-0.408756	-279.901	Intergenic	URR1A|DNA|hAT-Charlie	-24093	NM_007393	11461	Mm.328431	NM_007393	ENSMUSG00000029580	Actb	Actx|E430023M04Rik|beta-actin	actin, beta	protein-coding
1365	chr6	31801612	31803675	+	2064	32	0.475514	0.732369	-0.256854	-279.872	Intergenic	IAPEz-int|LTR|ERVK	-136512	NR_152155	434003	Mm.332979	NR_152155	ENSMUSG00000084973	Gm13848	-	predicted gene 13848	ncRNA
1366	chr11	113199320	113201202	+	1883	43	0.538115	0.729498	-0.191383	-279.607	intron (NR_015556, intron 1 of 2)	intron (NR_015556, intron 1 of 2)	1577	NR_015556	72386	Mm.266961	NR_015556	ENSMUSG00000087259	2610035D17Rik	-	RIKEN cDNA 2610035D17 gene	ncRNA
1368	chrX	154713484	154714490	+	1007	35	0.48587	0.743196	-0.257326	-279.333	Intergenic	MMVL30-int|LTR|ERV1	-134657	NM_001037167	434881	Mm.357614	NM_001037167	ENSMUSG00000072888	Samt2	EG434881|Gm5647	spermatogenesis associated multipass transmembrane protein 2	protein-coding
1370	chr10	80136349	80137004	+	656	51	0.745195	0.851824	-0.106629	-279.192	intron (NM_001195268, intron 3 of 8)	L2c|LINE|L2	711	NM_001195268	100503659	Mm.485395	NM_015761	ENSMUSG00000035640	Cbarp	9630008F14|Dos|R29144/1	calcium channel, voltage-dependent, beta subunit associated regulatory protein	protein-coding
1371	chr1	170255058	170255822	+	765	60	0.223352	0.310967	-0.0876153	-279.037	non-coding (NR_151590, exon 1 of 1)	non-coding (NR_151590, exon 1 of 1)	299	NR_151590	622708	Mm.389210	NR_151590	ENSMUSG00000096964	Gm6345	EG622708	predicted gene 6345	pseudo
1374	chr11	45980123	45980445	+	323	42	0.15551	0.264397	-0.108887	-278.508	promoter-TSS (NM_173384)	promoter-TSS (NM_173384)	-26	NM_173384	214105	Mm.66708	NM_173384	ENSMUSG00000040489	Sox30	-	SRY (sex determining region Y)-box 30	protein-coding
1376	chr6	47659212	47660176	+	965	66	0.210512	0.498144	-0.287632	-278.037	promoter-TSS (NR_002841).2	promoter-TSS (NR_002841).2	-279	NR_002841	19799		NR_002841		Rn4.5s	-	4.5S RNA	rRNA
1377	chrX	103185800	103186699	+	900	33	0.143665	0.386379	-0.242714	-277.545	exon (NM_008671, exon 1 of 1)	exon (NM_008671, exon 1 of 1)	415	NM_008671	17954	Mm.388694	NM_008671	ENSMUSG00000082229	Nap1l2	Bpx	nucleosome assembly protein 1-like 2	protein-coding
1378	chr6	50378361	50379585	+	1225	24	0.321053	0.715751	-0.394698	-276.851	intron (NM_001163645, intron 2 of 21)	intron (NM_001163645, intron 2 of 21)	3864	NM_027881	71720	Mm.44153	NM_027881	ENSMUSG00000029822	Osbpl3	1200014M06Rik|6720421I08Rik|A530055M08|ORP-3|ORP3|OSBP3	oxysterol binding protein-like 3	protein-coding
1379	chr8	121753042	121754021	+	980	70	0.597378	0.683913	-0.0865345	-276.628	exon (NM_020605, exon 2 of 5)	exon (NM_020605, exon 2 of 5)	22972	NM_020605	57340	Mm.306870	NM_020605	ENSMUSG00000025318	Jph3	JP-3|Jp3	junctophilin 3	protein-coding
1380	chr15	86059840	86062048	+	2209	36	0.235286	0.574436	-0.339151	-276.477	intron (NM_001205353, intron 1 of 18)	intron (NM_001205353, intron 1 of 18)	2217	NM_001205353	223752	Mm.24442	NM_172611	ENSMUSG00000035900	Gramd4	9930016O13	GRAM domain containing 4	protein-coding
1383	chr1	143871537	143872025	+	489	30	0.701554	0.949721	-0.248166	-275.273	Intergenic	(TG)n|Simple_repeat|Simple_repeat	94503	NM_019562	56207	Mm.261004	NM_019562	ENSMUSG00000018189	Uchl5	5830413B11Rik|Uch37	ubiquitin carboxyl-terminal esterase L5	protein-coding
1385	chr14	54186893	54191215	+	4323	43	0.23764	0.599859	-0.362218	-275.026	Intergenic	Intergenic	64875	NM_001113358	13135	Mm.319038	NM_010015	ENSMUSG00000022174	Dad1	AI323713	defender against cell death 1	protein-coding
1386	chr1	172325567	172326178	+	612	57	0.314532	0.428619	-0.114087	-274.648	exon (NM_008429, exon 3 of 4)	exon (NM_008429, exon 3 of 4)	3450	NM_008429	16524	Mm.261168	NM_008429	ENSMUSG00000038026	Kcnj9	1700085N21Rik|Girk3|Kir3.3|mbGIRK3	potassium inwardly-rectifying channel, subfamily J, member 9	protein-coding
1387	chr2	59347847	59348288	+	442	32	0.788643	0.947176	-0.158533	-274.517	intron (NM_175464, intron 19 of 20)	intron (NM_175464, intron 19 of 20)	38615	NR_040510	76676	Mm.110038	NR_040510	ENSMUSG00000087455	5330411J11Rik	-	RIKEN cDNA 5330411J11 gene	ncRNA
1389	chrX	152336367	152336965	+	599	28	0.0780262	0.33475	-0.256724	-274.219	TTS (NM_001358369)	TTS (NM_001358369)	5818	NM_029836	52808	Mm.9997	NM_029836	ENSMUSG00000041096	Tspyl2	CDA1|CINAP|DENTT|DXBwg1396e|DXHXS1008E|E130307F10Rik	TSPY-like 2	protein-coding
1390	chr6	48628743	48630231	+	1489	73	0.10498	0.160775	-0.0557942	-274.031	non-coding (NR_027236, exon 2 of 4)	non-coding (NR_027236, exon 2 of 4)	1320	NR_027236	243373	Mm.26678	NM_177737	ENSMUSG00000053297	AI854703	AI182503|D630044C04	expressed sequence AI854703	pseudo
1391	chr11	98002137	98003917	+	1781	48	0.555692	0.746236	-0.190544	-274.014	exon (NM_001282977, exon 14 of 14)	exon (NM_001282977, exon 14 of 14)	-6854	NR_152188	217151	Mm.277896	NM_207231	ENSMUSG00000038352	Arl5c	Arl12|BC065791	ADP-ribosylation factor-like 5C	protein-coding
1393	chrX	85870058	85872672	+	2615	27	0.164489	0.691136	-0.526647	-273.83	intron (NM_001163539, intron 1 of 1)	intron (NM_001163539, intron 1 of 1)	1092	NM_001163539	71398	Mm.185296	NM_001163539	ENSMUSG00000025058	5430427O19Rik	-	RIKEN cDNA 5430427O19 gene	protein-coding
1394	chr12	109527320	109528603	+	1284	63	0.757116	0.838487	-0.0813709	-273.785	Intergenic	Intergenic	-13035	NR_027652	17263	Mm.289645	NM_144513	ENSMUSG00000021268	Meg3	2900016C05Rik|3110050O07Rik|6330408G06Rik|AI425946|AW108224|D12Bwg1266e|Gtl2|R74756|R75394	maternally expressed 3	ncRNA
1395	chr12	21225397	21226901	+	1505	24	0.473608	0.886104	-0.412496	-273.72	intron (NM_001004364, intron 12 of 26)	intron (NM_001004364, intron 12 of 26)	60135	NM_008403	16413	Mm.273333	NM_008403	ENSMUSG00000062352	Itgb1bp1	AI449260|AU019480|Icap1	integrin beta 1 binding protein 1	protein-coding
1396	chr10	88380424	88381821	+	1398	25	0.224375	0.645146	-0.420771	-273.601	intron (NM_001004164, intron 1 of 20)	PB1D10|SINE|Alu	1710	NM_001004164	432486	Mm.335190	NM_001004164	ENSMUSG00000035311	Gnptab	EG432486|mKIAA1208	N-acetylglucosamine-1-phosphate transferase, alpha and beta subunits	protein-coding
1398	chrX	73007679	73008412	+	734	27	0.0479557	0.346588	-0.298632	-273.314	intron (NM_001109043, intron 12 of 18)	intron (NM_001109043, intron 12 of 18)	15966	NR_035517	100316779		NR_035517	ENSMUSG00000089357	Mir2137	mmu-mir-2137	microRNA 2137	ncRNA
1399	chr5	124111731	124112683	+	953	77	0.0264468	0.0586219	-0.0321752	-273.229	promoter-TSS (NM_025671)	promoter-TSS (NM_025671)	-114	NM_001361482	66627	Mm.7050	NM_025671	ENSMUSG00000023707	Ogfod2	1300006G11Rik|5730405M13Rik|AU041636|AW552395	2-oxoglutarate and iron-dependent oxygenase domain containing 2	protein-coding
1402	chr9	88327939	88331127	+	3189	47	0.225957	0.492723	-0.266766	-272.78	intron (NM_011851, intron 1 of 8)	intron (NM_011851, intron 1 of 8)	1924	NM_011851	23959	Mm.244235	NM_011851	ENSMUSG00000032420	Nt5e	2210401F01Rik|5'-NT|AI447961|CD73|NT|Nt5|eNT	5' nucleotidase, ecto	protein-coding
1403	chrX	49797152	49798334	+	1183	36	0.19755	0.476783	-0.279233	-272.14	promoter-TSS (NM_177591)	promoter-TSS (NM_177591)	2	NM_177915	209268	Mm.110505	NM_177591	ENSMUSG00000031111	Igsf1	5330413N23|5530402E03|AI747649|InhBP/p120|mKIAA0364	immunoglobulin superfamily, member 1	protein-coding
1404	chrX	143664236	143665014	+	779	28	0.132242	0.418719	-0.286477	-272.036	intron (NM_008778, intron 1 of 14)	intron (NM_008778, intron 1 of 14)	-1120	NM_001195049	18481	Mm.40035	NM_008778	ENSMUSG00000031284	Pak3	PAK-3|Pak65alpha|Pak65beta|Stk4	p21 (RAC1) activated kinase 3	protein-coding
1405	chr5	9260718	9261555	+	838	39	0.593288	0.797377	-0.204089	-271.459	Intergenic	Intergenic	-4982	NR_153370	231014	Mm.130063	NM_172706	ENSMUSG00000056004	9330182L06Rik	Eig121l	RIKEN cDNA 9330182L06 gene	protein-coding
1406	chr11	100413928	100414406	+	479	51	0.113632	0.196818	-0.0831858	-271.433	intron (NM_176830, intron 1 of 7)	CpG	652	NM_176830	66180	Mm.4940	NM_176830	ENSMUSG00000006931	P3h4	1110036O03Rik|AI413214|Leprel4|Sc65	prolyl 3-hydroxylase family member 4 (non-enzymatic)	protein-coding
1408	chr9	110873645	110874415	+	771	42	0.295787	0.455543	-0.159756	-271.074	intron (NM_146260, intron 2 of 5)	CpG-15441	6053	NM_146260	20776	Mm.390229	NM_146260	ENSMUSG00000049555	Tmie	5131400L21Rik|Mm.87012|sr	transmembrane inner ear	protein-coding
1409	chr3	88484560	88485324	+	765	41	0.272354	0.449566	-0.177213	-271.046	exon (NM_019390, exon 6 of 10)	exon (NM_019390, exon 6 of 10)	8370	NM_019390	16905	Mm.243014	NM_019390	ENSMUSG00000028063	Lmna	Dhe	lamin A	protein-coding
1411	chr11	75280791	75282610	+	1820	50	0.272495	0.456229	-0.183734	-270.746	Intergenic	Intergenic	66683	NM_001164223	68275	Mm.102574	NM_026653	ENSMUSG00000000751	Rpa1	5031405K23Rik|70kDa|AA589576|AW557552|RF-A|RP-A|Rpa	replication protein A1	protein-coding
1412	chr12	42566199	42566835	+	637	45	0.605047	0.77325	-0.168203	-270.462	Intergenic	L1Md_T|LINE|L1	467700	NR_148724	102636207		NR_148724		Gm33340	Gm40882	predicted gene, 33340	ncRNA
1415	chr18	56466130	56469080	+	2951	43	0.492276	0.776225	-0.283949	-269.72	intron (NM_026240, intron 1 of 13)	B2_Mm1t|SINE|B2	35473	NM_026240	107022	Mm.24356	NM_026240	ENSMUSG00000001700	Gramd3	9030613F08Rik|9130427A09Rik|AW061306|Gramd2b|NS3TP2	GRAM domain containing 3	protein-coding
1416	chr17	52149684	52151080	+	1397	24	0.28701	0.761627	-0.474617	-269.716	intron (NR_155494, intron 1 of 3)	MTD|LTR|ERVL-MaLR	1093	NR_155494	100503190	Mm.170588	NR_155494		Gm19585	-	predicted gene, 19585	ncRNA
1418	chr2	152827699	152829973	+	2275	41	0.602969	0.842689	-0.23972	-269.307	promoter-TSS (NR_149254)	promoter-TSS (NR_149254)	-347	NR_149254	12048	Mm.238213	NM_009743	ENSMUSG00000007659	Bcl2l1	Bcl(X)L|Bcl-XL|Bcl2l|BclX|bcl-x|bcl2-L-1	BCL2-like 1	protein-coding
1419	chr16	32644865	32646637	+	1773	46	0.332714	0.534396	-0.201682	-268.889	intron (NM_001110147, intron 1 of 13)	intron (NM_001110147, intron 1 of 13)	1108	NM_016788	51789	Mm.251115	NM_016788	ENSMUSG00000022791	Tnk2	Ack|Ack-1|Ack1|Cdgip|Pyk1	tyrosine kinase, non-receptor, 2	protein-coding
1420	chr18	56444659	56446761	+	2103	38	0.62888	0.910654	-0.281774	-268.441	intron (NM_026240, intron 1 of 13)	ORR1D2|LTR|ERVL-MaLR	13578	NM_026240	107022	Mm.24356	NM_026240	ENSMUSG00000001700	Gramd3	9030613F08Rik|9130427A09Rik|AW061306|Gramd2b|NS3TP2	GRAM domain containing 3	protein-coding
1421	chr16	86950827	86951961	+	1135	38	0.64238	0.868427	-0.226047	-268.382	Intergenic	L1Md_T|LINE|L1	-144881	NR_153789	102635020	Mm.132956	NR_153789		Gm32461	-	predicted gene, 32461	ncRNA
1423	chr1	170971268	170973137	+	1870	28	0.566381	0.920713	-0.354332	-267.661	intron (NM_001077189, intron 1 of 7)	intron (NM_001077189, intron 1 of 7)	3869	NM_010187	14130	Mm.425062	NM_010187	ENSMUSG00000026656	Fcgr2b	AI528646|CD32|F630109E10Rik|Fc[g]RII|FcgRII|Fcgr2|Fcgr2a|Fcr-2|Fcr-3|Ly-17|Ly-m20|LyM-1|Lym-1|fcRII	Fc receptor, IgG, low affinity IIb	protein-coding
1425	chr1	180332637	180333692	+	1056	39	0.0997658	0.288167	-0.188401	-267.099	exon (NM_001081175, exon 2 of 8)	exon (NM_001081175, exon 2 of 8)	-2615	NR_003623	277333	Mm.389223	NM_199472		Gm5069	EG277333	glyceraldehyde-3-phosphate dehydrogenase pseudogene	pseudo
1426	chr16	30600846	30601896	+	1051	65	0.174548	0.267896	-0.0933481	-267.022	exon (NM_177632, exon 1 of 1)	exon (NM_177632, exon 1 of 1)	1648	NM_177632	224093	Mm.28244	NM_177632	ENSMUSG00000046546	Fam43a	Tuf1	family with sequence similarity 43, member A	protein-coding
1428	chr4	154638069	154641018	+	2950	58	0.459075	0.638158	-0.179083	-266.688	Intergenic	Intergenic	-2670	NM_027504	70673	Mm.257785	NM_027504	ENSMUSG00000039410	Prdm16	5730557K01Rik|csp1|mel1	PR domain containing 16	protein-coding
1429	chr9	63927497	63928065	+	569	35	0.358496	0.593153	-0.234656	-266.502	Intergenic	CpG	94278	NM_008542	17130	Mm.325757	NM_008542	ENSMUSG00000036867	Smad6	Madh6|b2b390Clo	SMAD family member 6	protein-coding
1430	chr17	6492642	6493417	+	776	43	0.248787	0.425146	-0.176358	-266.372	Intergenic	Intergenic	-42035	NR_033520	547127	Mm.297552	NM_001045538		Tmem181b-ps	Tmem181b	transmembrane protein 181B, pseudogene	pseudo
1431	chr1	146805632	146806238	+	607	30	0.716779	0.922475	-0.205696	-266.083	intron (NM_001357572, intron 7 of 8)	IAPLTR2_Mm|LTR|ERVK	308248	NM_001145807	215378	Mm.441817	NM_153539	ENSMUSG00000035131	Brinp3	B830045N13Rik|Fam5c	bone morphogenetic protein/retinoic acid inducible neural specific 3	protein-coding
1432	chr2	24678983	24679616	+	634	51	0.266908	0.396028	-0.12912	-265.94	exon (NM_007579, exon 19 of 46)	exon (NM_007579, exon 19 of 46)	83853	NM_001042528	12287	Mm.4424	NM_007579	ENSMUSG00000004113	Cacna1b	AW050276|AW060892|AW822256|BIII|Cav2.2|Cchn1a|alpha(1B)	calcium channel, voltage-dependent, N type, alpha 1B subunit	protein-coding
1433	chr1	120358320	120358777	+	458	28	0.526594	0.831347	-0.304753	-265.889	Intergenic	(TG)n|Simple_repeat|Simple_repeat	17966	NM_207233	226359	Mm.337409	NM_207233	ENSMUSG00000036907	C1ql2	BC040774|CTRP10	complement component 1, q subcomponent-like 2	protein-coding
1434	chr10	80668358	80669661	+	1304	35	0.545869	0.840093	-0.294224	-265.8	exon (NM_021462, exon 10 of 14)	exon (NM_021462, exon 10 of 14)	7284	NM_021462	17347	Mm.42126	NM_021462	ENSMUSG00000020190	Mknk2	2010016G11Rik|Gprk7|Mnk2	MAP kinase-interacting serine/threonine kinase 2	protein-coding
1435	chr3	69393519	69394085	+	567	20	0.484845	0.948304	-0.46346	-265.555	intron (NM_178726, intron 1 of 3)	(GGA)n|Simple_repeat|Simple_repeat	76884	NM_178726	242083	Mm.40577	NM_178726	ENSMUSG00000027784	Ppm1l	3222401G13|5930404J21Rik|AI481720|AW045850|PP2C|PP2Cepsilon|Pp2ce|Ppp2ce|mKIAA4175	protein phosphatase 1 (formerly 2C)-like	protein-coding
1439	chr8	119828813	119830154	+	1342	41	0.374218	0.626768	-0.25255	-264.656	intron (NM_028071, intron 2 of 3)	intron (NM_028071, intron 2 of 3)	11096	NM_028071	72042	Mm.393405	NM_028071	ENSMUSG00000031827	Cotl1	1810074P22Rik|2010004C08Rik|Clp	coactosin-like 1 (Dictyostelium)	protein-coding
1441	chr8	3475663	3476608	+	946	43	0.28151	0.425537	-0.144028	-264.481	exon (NM_029598, exon 2 of 9)	exon (NM_029598, exon 2 of 9)	5273	NM_029598	76406	Mm.74996	NM_029598	ENSMUSG00000040340	Tex45	1700019B03Rik	testis expressed 45	protein-coding
1445	chr5	112288516	112291167	+	2652	50	0.700028	0.883588	-0.18356	-263.65	intron (NM_001326590, intron 1 of 5)	intron (NM_001326590, intron 1 of 5)	13150	NM_009419	22022	Mm.250631	NM_009419	ENSMUSG00000029344	Tpst2	AI448750|D5Ucla3|Tango13b|grm|grt	protein-tyrosine sulfotransferase 2	protein-coding
1446	chr8	109414133	109414522	+	390	36	0.825847	0.938066	-0.112219	-263.621	Intergenic	(CACG)n|Simple_repeat|Simple_repeat	-73419	NR_002928	384864	Mm.390083	NR_002928		Gm1943	-	WD repeat domain 70 pseudogene	pseudo
1447	chr15	99643833	99646137	+	2305	38	0.390603	0.682988	-0.292385	-263.62	intron (NM_012025, intron 1 of 17)	intron (NM_012025, intron 1 of 17)	6671	NM_001253808	26934	Mm.273804	NM_012025	ENSMUSG00000023015	Racgap1	AI227039|AI327394|Band25|GTPase|MgcRacGAP|gtl11|mKIAA1478	Rac GTPase-activating protein 1	protein-coding
1450	chrX	42502234	42503648	+	1415	24	0.105022	0.531197	-0.426175	-263.33	intron (NR_132588, intron 1 of 2)	intron (NR_132588, intron 1 of 2)	376	NM_001313689	20400	Mm.441197	NM_011364	ENSMUSG00000005696	Sh2d1a	Gm686|SAP	SH2 domain containing 1A	protein-coding
1451	chrX	169989820	169990735	+	916	51	0.43499	0.672624	-0.237635	-263.248	3' UTR (NM_001290504, exon 10 of 10)	3' UTR (NM_001290504, exon 10 of 10)	-11360	NR_029457	654820	Mm.34441	NM_001039559	ENSMUSG00000072844	G530011O06Rik	-	RIKEN cDNA G530011O06 gene	ncRNA
1452	chr4	89875707	89876347	+	641	34	0.154918	0.392387	-0.237469	-263.086	Intergenic	IAPLTR2_Mm|LTR|ERVK	187829	NM_175647	242523	Mm.130167	NM_175647	ENSMUSG00000043753	Dmrta1	Dmrt4	doublesex and mab-3 related transcription factor like family A1	protein-coding
1453	chr10	23726251	23726839	+	589	33	0.776041	0.928566	-0.152525	-262.651	Intergenic	IAPLTR2_Mm|LTR|ERVK	58906	NR_037680	100529074	Mm.371846	NR_037680	ENSMUSG00000070063	Snora33	ACA33|MBI-42	small nucleolar RNA, H/ACA box 33	snoRNA
1454	chr1	138558666	138561452	+	2787	42	0.561427	0.817813	-0.256385	-262.48	intron (NM_021605, intron 2 of 9)	(A)n|Simple_repeat|Simple_repeat	59698	NM_021605	59125	Mm.143817	NM_021605	ENSMUSG00000026393	Nek7	2810460C19Rik|AU020186	NIMA (never in mitosis gene a)-related expressed kinase 7	protein-coding
1455	chrX	73635084	73636362	+	1279	27	0.155482	0.477372	-0.32189	-262.262	Intergenic	Intergenic	-3718	NM_029352	75590	Mm.16479	NM_029352	ENSMUSG00000031383	Dusp9	Dusp4|Mpk4|Pyst3	dual specificity phosphatase 9	protein-coding
1457	chr6	30735422	30737060	+	1639	56	0.407116	0.562017	-0.154901	-261.575	intron (NM_001252293, intron 1 of 11)	intron (NM_001252293, intron 1 of 11)	-1809	NM_008590	17294	Mm.335639	NM_008590	ENSMUSG00000051855	Mest	AA408879|AI256745|Peg1	mesoderm specific transcript	protein-coding
1458	chr6	124639100	124639389	+	290	15	0.302571	0.798296	-0.495725	-261.42	Intergenic	(TGGA)n|Simple_repeat|Simple_repeat	-3159	NM_173864	317677	Mm.483270	NM_173864	ENSMUSG00000079343	C1s2	C1sb|EG317677|Gm5077	complement component 1, s subcomponent 2	protein-coding
1459	chr6	129234087	129234628	+	542	33	0.192719	0.46403	-0.271311	-261.38	intron (NR_040268, intron 2 of 3)	(TG)n|Simple_repeat|Simple_repeat	3688	NR_040265	76432	Mm.261738	NR_040265	ENSMUSG00000097354	2310001H17Rik	AI646108	RIKEN cDNA 2310001H17 gene	ncRNA
1460	chr10	80131564	80132232	+	669	66	0.805371	0.865489	-0.0601175	-261.231	exon (NM_001195268, exon 9 of 9)	exon (NM_001195268, exon 9 of 9)	5489	NM_001195268	100503659	Mm.485395	NM_015761	ENSMUSG00000035640	Cbarp	9630008F14|Dos|R29144/1	calcium channel, voltage-dependent, beta subunit associated regulatory protein	protein-coding
1461	chrX	106170868	106172464	+	1597	34	0.247977	0.561001	-0.313024	-260.998	Intergenic	B4A|SINE|B4	-15434	NM_008828	18655	Mm.316355	NM_008828	ENSMUSG00000062070	Pgk1	Pgk-1	phosphoglycerate kinase 1	protein-coding
1462	chr11	108267370	108269833	+	2464	43	0.572106	0.79964	-0.227534	-260.731	intron (NM_011101, intron 2 of 16)	intron (NM_011101, intron 2 of 16)	75287	NM_011101	18750	Mm.222178	NM_011101	ENSMUSG00000050965	Prkca	AI875142|Pkca	protein kinase C, alpha	protein-coding
1464	chr2	31135045	31136648	+	1604	38	0.334988	0.630952	-0.295964	-260.411	intron (NM_001355105, intron 1 of 15)	intron (NM_001355105, intron 1 of 15)	6162	NM_001355106	14269	Mm.52297	NM_019406	ENSMUSG00000075415	Fnbp1	1110057E06Rik|2210010H06Rik|FBP1|Fbp17	formin binding protein 1	protein-coding
1465	chr11	97103973	97106485	+	2513	32	0.622141	0.927709	-0.305568	-260.058	intron (NM_019507, intron 1 of 5)	B2_Mm2|SINE|B2	10102	NM_019507	57765	Mm.94519	NM_019507	ENSMUSG00000001444	Tbx21	TBT1|Tbet|Tblym	T-box 21	protein-coding
1466	chr5	90542347	90542834	+	488	32	0.438454	0.764761	-0.326307	-260.035	intron (NM_145146, intron 8 of 14)	L1Md_T|LINE|L1	-18619	NM_001252661	622307	Mm.389654	NM_001252661	ENSMUSG00000070690	5830473C10Rik	Arg|Gm17754	RIKEN cDNA 5830473C10 gene	protein-coding
1467	chr15	61988833	61989982	+	1150	36	0.397817	0.66096	-0.263142	-260	exon (NM_010849, exon 3 of 3)	exon (NM_010849, exon 3 of 3)	4066	NM_001177352	17869	Mm.2444	NM_010849	ENSMUSG00000022346	Myc	AU016757|Myc2|Niard|Nird|bHLHe39	myelocytomatosis oncogene	protein-coding
1468	chr12	11031523	11032152	+	630	36	0.751268	0.889456	-0.138189	-259.958	Intergenic	L1Md_T|LINE|L1	-15976	NR_045860	71457	Mm.95280	NR_045860	ENSMUSG00000113620	7420701I03Rik	-	RIKEN cDNA 7420701I03 gene	ncRNA
1470	chr2	32723090	32725299	+	2210	32	0.295144	0.659156	-0.364012	-259.878	intron (NM_013781, intron 1 of 11)	intron (NM_013781, intron 1 of 11)	3139	NM_013781	27387	Mm.9593	NM_013781	ENSMUSG00000059013	Sh2d3c	Chat|Nsp3|Shep1	SH2 domain containing 3C	protein-coding
1472	chrX	162735166	162736478	+	1313	27	0.094235	0.427403	-0.333168	-259.744	non-coding (NR_153331, exon 2 of 2)	non-coding (NR_153331, exon 2 of 2)	791	NR_153331	102640117	Mm.183845	NR_153331	ENSMUSG00000086034	Gm15201	-	predicted gene 15201	ncRNA
1474	chr11	95024295	95025120	+	826	33	0.72589	0.904483	-0.178593	-259.204	exon (NM_146025, exon 10 of 10)	exon (NM_146025, exon 10 of 10)	14828	NM_146025	217125	Mm.297199	NM_146025	ENSMUSG00000047181	Samd14	AI839049|AI854782|BC034054	sterile alpha motif domain containing 14	protein-coding
1475	chr5	58725086	58726170	+	1085	63	0.867068	0.93404	-0.066972	-259.108	Intergenic	L1Md_T|LINE|L1	-272630	NR_046190	78163	Mm.243828	NR_046190	ENSMUSG00000105234	4930459L07Rik	-	RIKEN cDNA 4930459L07 gene	ncRNA
1476	chr18	39009044	39011778	+	2735	37	0.613803	0.877849	-0.264046	-259.097	intron (NM_001361073, intron 1 of 21)	intron (NM_001361073, intron 1 of 21)	17266	NM_175164	71302	Mm.329396	NM_175164	ENSMUSG00000036452	Arhgap26	1810044B20Rik|2610010G17Rik|4933432P15Rik|AI853435|mKIAA0621	Rho GTPase activating protein 26	protein-coding
1478	chr4	133600759	133601831	+	1073	52	0.239677	0.381818	-0.142141	-258.209	exon (NM_018754, exon 1 of 1)	exon (NM_018754, exon 1 of 1)	873	NM_018754	55948	Mm.44482	NM_018754	ENSMUSG00000047281	Sfn	Er|Mme1|Ywhas	stratifin	protein-coding
1479	chr4	127008386	127009128	+	743	35	0.654956	0.867053	-0.212096	-258.142	Intergenic	IAPLTR1_Mm|LTR|ERVK	-12544	NR_045010	71514	Mm.257276	NM_023603	ENSMUSG00000028820	Sfpq	1110004P21Rik|2810416M14Rik|5730453G22Rik|9030402K04Rik|AU021830|D4Ertd314e|Gm12940|PSF|REP1	splicing factor proline/glutamine rich (polypyrimidine tract binding protein associated)	protein-coding
1481	chr19	43600629	43601876	+	1248	67	0.408385	0.519337	-0.110952	-257.551	Intergenic	Intergenic	-11073	NM_008699	18089	Mm.56994	NM_008699	ENSMUSG00000044220	Nkx2-3	Nkx-2.3|Nkx2.3|tinman	NK2 homeobox 3	protein-coding
1482	chrX	169993783	169994443	+	661	35	0.580722	0.722733	-0.142011	-257.483	Intergenic	CpG	-15196	NR_029457	654820	Mm.34441	NM_001039559	ENSMUSG00000072844	G530011O06Rik	-	RIKEN cDNA G530011O06 gene	ncRNA
1483	chr4	33494887	33495304	+	418	28	0.4935	0.782718	-0.289217	-257.304	intron (NM_001305273, intron 14 of 15)	(CGGG)n|Simple_repeat|Simple_repeat	57014	NR_106198	102465904		NR_106198	ENSMUSG00000098310	Mir8118	Gm27954|mmu-mir-8118	microRNA 8118	ncRNA
1484	chrX	166660981	166662030	+	1050	27	0.0517027	0.377162	-0.32546	-257.227	promoter-TSS (NR_046015)	promoter-TSS (NR_046015)	-520	NR_046015	382255	Mm.336320	NR_046015	ENSMUSG00000086860	Gm1720	-	predicted gene 1720	ncRNA
1485	chr17	86969847	86972020	+	2174	39	0.425535	0.701334	-0.275799	-256.667	intron (NM_145491, intron 2 of 4)	(GCTG)n|Simple_repeat|Simple_repeat	7822	NM_145491	104215	Mm.826	NM_145491	ENSMUSG00000024143	Rhoq	Arhq|TC10A|Tc10	ras homolog family member Q	protein-coding
1486	chr18	35920253	35921218	+	966	61	0.385161	0.467507	-0.082346	-256.644	Intergenic	Intergenic	-44095	NM_001289602	74002	Mm.196944	NM_028707	ENSMUSG00000024347	Psd2	6330404E20Rik|AW125584|EFA6C	pleckstrin and Sec7 domain containing 2	protein-coding
1488	chr4	135168015	135169633	+	1619	31	0.6568	0.923423	-0.266622	-256.38	intron (NM_019732, intron 4 of 5)	intron (NM_019732, intron 4 of 5)	48179	NM_019732	12399	Mm.378894	NM_019732	ENSMUSG00000070691	Runx3	AML2|Cbfa3|Pebp2a3	runt related transcription factor 3	protein-coding
1490	chr9	59602818	59603564	+	747	34	0.467428	0.679591	-0.212162	-255.845	intron (NM_001361099, intron 5 of 10)	CpG	13903	NM_001311092	76183	Mm.265415	NM_175235	ENSMUSG00000032297	Celf6	6330569O16Rik|Brunol6	CUGBP, Elav-like family member 6	protein-coding
1493	chr14	54169355	54171702	+	2348	37	0.249606	0.616414	-0.366807	-255.034	Intergenic	Intergenic	83401	NM_001113358	13135	Mm.319038	NM_010015	ENSMUSG00000022174	Dad1	AI323713	defender against cell death 1	protein-coding
1497	chr10	81401019	81402383	+	1365	33	0.655709	0.88929	-0.233581	-254.028	intron (NM_026756, intron 8 of 8)	intron (NM_026756, intron 8 of 8)	-7874	NR_152732	102634174	Mm.392213	NR_152732	ENSMUSG00000085327	Gm16104	-	predicted gene 16104	ncRNA
1498	chrX	109094851	109096845	+	1995	35	0.0833018	0.337458	-0.254156	-254.023	intron (NM_019989, intron 1 of 3)	intron (NM_019989, intron 1 of 3)	441	NM_019989	56726	Mm.260760	NM_019989	ENSMUSG00000031246	Sh3bgrl	1190008F14Rik	SH3-binding domain glutamic acid-rich protein like	protein-coding
1499	chr2	64476789	64477663	+	875	17	0.46396	0.897263	-0.433303	-253.624	Intergenic	Intergenic	-379188	NM_001267847	60344	Mm.130769	NM_021716	ENSMUSG00000075324	Fign	fi|fidget	fidgetin	protein-coding
1500	chr8	46941299	46943122	+	1824	38	0.489556	0.736413	-0.246857	-253.402	Intergenic	PB1|SINE|Alu	-44677	NM_177304	320981	Mm.211429	NM_177304	ENSMUSG00000038173	Enpp6	4833421B01Rik|B830047L21Rik|D8Ertd514e|E-NPP 6|GPC-Cpde|Npp6	ectonucleotide pyrophosphatase/phosphodiesterase 6	protein-coding
1501	chr6	88194653	88196768	+	2116	68	0.411285	0.531359	-0.120074	-253.38	intron (NM_001355253, intron 1 of 5)	intron (NM_001355253, intron 1 of 5)	1819	NM_001355253	14461	Mm.491156	NM_008090	ENSMUSG00000015053	Gata2	Gata-2	GATA binding protein 2	protein-coding
1502	chr2	154551796	154553136	+	1341	62	0.459831	0.572846	-0.113015	-252.868	exon (NM_001171640, exon 1 of 1)	exon (NM_001171640, exon 1 of 1)	690	NM_001171640	70362	Mm.479620	NM_001171640	ENSMUSG00000078129	Actl10	1700007I08Rik	actin-like 10	protein-coding
1503	chr17	35179083	35180607	+	1525	25	0.366433	0.810185	-0.443751	-252.616	Intergenic	B1_Mur4|SINE|Alu	-3793	NM_001361501	11629	Mm.10747	NM_019467	ENSMUSG00000024397	Aif1	AI607846|AIF-1|D17H6S50E|G1|Iba1	allograft inflammatory factor 1	protein-coding
1504	chr11	97117573	97120225	+	2653	33	0.565428	0.9118	-0.346372	-252.45	Intergenic	Intergenic	-3568	NM_019507	57765	Mm.94519	NM_019507	ENSMUSG00000001444	Tbx21	TBT1|Tbet|Tblym	T-box 21	protein-coding
1507	chr5	64477716	64478574	+	859	22	0.484227	0.876101	-0.391874	-252.239	intron (NR_045413, intron 1 of 1)	intron (NR_045413, intron 1 of 1)	1137	NR_045413	77382	Mm.366742	NR_045411	ENSMUSG00000105352	C030018K13Rik	-	RIKEN cDNA C030018K13 gene	ncRNA
1509	chr2	128152049	128152994	+	946	29	0.216167	0.541128	-0.324961	-251.709	intron (NM_207681, intron 4 of 4)	intron (NM_207681, intron 4 of 4)	24946	NM_001284410	12125	Mm.141083	NM_009754	ENSMUSG00000027381	Bcl2l11	1500006F24Rik|Bim|Bod|bcl2-L-11	BCL2-like 11 (apoptosis facilitator)	protein-coding
1510	chrX	103694938	103695636	+	699	45	0.062425	0.154499	-0.0920738	-251.681	Intergenic	CpG	64701	NM_029158	75064	Mm.159414	NM_029158	ENSMUSG00000031330	Zcchc13	4930513O09Rik|Cnbp2	zinc finger, CCHC domain containing 13	protein-coding
1511	chr3	88365707	88366474	+	768	37	0.399412	0.589302	-0.189891	-251.39	intron (NM_198410, intron 4 of 7)	intron (NM_198410, intron 4 of 7)	1501	NM_001310597	68957	Mm.441486	NM_198410	ENSMUSG00000041423	Paqr6	1500001B10Rik	progestin and adipoQ receptor family member VI	protein-coding
1513	chr4	135612474	135614588	+	2115	33	0.409248	0.751446	-0.342198	-251.206	Intergenic	Intergenic	-13124	NR_015613	73937	Mm.292326	NM_028688	ENSMUSG00000086788	1700029M20Rik	4930406E24Rik	RIKEN cDNA 1700029M20 gene	ncRNA
1514	chr13	111802629	111805264	+	2636	60	0.636969	0.804475	-0.167505	-251.019	intron (NM_011945, intron 1 of 19)	CT-rich|Low_complexity|Low_complexity	5047	NM_011945	26401	Mm.15918	NM_011945	ENSMUSG00000021754	Map3k1	MAPKKK1|MEKK1|Mekk	mitogen-activated protein kinase kinase kinase 1	protein-coding
1515	chr7	79464727	79465306	+	580	49	0.815092	0.89834	-0.0832481	-250.912	exon (NM_017462, exon 2 of 23)	exon (NM_017462, exon 2 of 23)	-1136	NR_153404	18975	Mm.3616	NM_017462	ENSMUSG00000039176	Polg	AA409516|PolgA	polymerase (DNA directed), gamma	protein-coding
1516	chr3	5860291	5861872	+	1582	48	0.296412	0.39613	-0.0997187	-250.743	Intergenic	L1Md_A|LINE|L1	-284833	NM_008994	19302	Mm.132336	NM_008994	ENSMUSG00000040374	Pex2	D3Ertd138e|PAF-1|PMP35|Pxmp3	peroxisomal biogenesis factor 2	protein-coding
1518	chr9	93020580	93021482	+	903	40	0.610216	0.813247	-0.203031	-250.65	Intergenic	L1Md_T|LINE|L1	-15298	NR_040756	78349	Mm.52612	NR_040756	ENSMUSG00000100294	1700034K08Rik	-	RIKEN cDNA 1700034K08 gene	ncRNA
1519	chr6	31214234	31216071	+	1838	31	0.556729	0.861483	-0.304755	-250.196	intron (NR_110469, intron 1 of 3)	intron (NR_110469, intron 1 of 3)	3322	NR_110471	232685	Mm.443019	NM_144555	ENSMUSG00000044471	Lncpint	Lincpint|MNCb-1768|Pint|linc-Pint	long non-protein coding RNA, Trp53 induced transcript	ncRNA
1521	chr6	125320961	125322663	+	1703	60	0.701751	0.821163	-0.119412	-249.498	5' UTR (NM_011324, exon 1 of 12)	5' UTR (NM_011324, exon 1 of 12)	472	NM_011324	20276	Mm.144114	NM_011324	ENSMUSG00000030340	Scnn1a	ENaC|SCNEA|Scnn1|mENaC	sodium channel, nonvoltage-gated 1 alpha	protein-coding
1523	chrX	23364106	23365263	+	1158	51	0.14379	0.276783	-0.132993	-248.75	intron (NM_026167, intron 1 of 8)	CpG	398	NM_026167	67455	Mm.224306	NM_026167	ENSMUSG00000036782	Klhl13	1200009K10Rik|AI451128|Bklhd2|D130072F20Rik	kelch-like 13	protein-coding
1525	chr10	98916269	98917933	+	1665	30	0.264566	0.614881	-0.350315	-248.477	intron (NM_001359507, intron 1 of 21)	intron (NM_001359507, intron 1 of 21)	1949	NM_026482	67972	Mm.166944	NM_026482	ENSMUSG00000019943	Atp2b1	2810442I22Rik|E130111D10Rik|Pmca1	ATPase, Ca++ transporting, plasma membrane 1	protein-coding
1526	chr11	95990857	95991592	+	736	46	0.540801	0.696034	-0.155233	-248.453	intron (NM_009951, intron 2 of 14)	intron (NM_009951, intron 2 of 14)	14720	NM_009951	140486	Mm.294769	NM_009951	ENSMUSG00000013415	Igf2bp1	AL024068|AW549074|CRD-BP|Crdbp|D030026A21Rik|D11Moh40e|D11Moh45|IMP-1|IMP1|Neilsen|ZBP-1|Zbp1|mir-3063	insulin-like growth factor 2 mRNA binding protein 1	protein-coding
1529	chr2	73454681	73455235	+	555	20	0.447534	0.883573	-0.436039	-247.602	intron (NM_153138, intron 1 of 7)	intron (NM_153138, intron 1 of 7)	-1069	NM_001289722	215280	Mm.223504	NM_153138	ENSMUSG00000075284	Wipf1	AI115543|D2Ertd120e|WIP|Waspip	WAS/WASL interacting protein family, member 1	protein-coding
1530	chr6	41200997	41201845	+	849	48	0.546997	0.728775	-0.181778	-247.576	Intergenic	MMVL30-int|LTR|ERV1	-100851	NM_011646	22074	Mm.383263	NM_011646	ENSMUSG00000054106	Try4	0910001B19Rik|Td	trypsin 4	protein-coding
1531	chr18	56438992	56439995	+	1004	18	0.353045	0.885437	-0.532392	-247.57	intron (NM_026240, intron 1 of 13)	intron (NM_026240, intron 1 of 13)	7361	NM_026240	107022	Mm.24356	NM_026240	ENSMUSG00000001700	Gramd3	9030613F08Rik|9130427A09Rik|AW061306|Gramd2b|NS3TP2	GRAM domain containing 3	protein-coding
1533	chr17	47703001	47704101	+	1101	50	0.769718	0.879442	-0.109724	-247.3	exon (NM_144939, exon 7 of 7)	exon (NM_144939, exon 7 of 7)	-1555	NR_045913	100126242	Mm.392746	NR_045912	ENSMUSG00000086930	Frs3os	4930417B13Rik|Gm14873	fibroblast growth factor receptor substrate 3, opposite strand	ncRNA
1534	chr6	83087477	83088141	+	665	44	0.273999	0.406079	-0.13208	-246.869	exon (NM_010692, exon 2 of 2)	exon (NM_010692, exon 2 of 2)	1444	NM_010692	16815	Mm.20359	NM_010692	ENSMUSG00000034968	Lbx2	Lbx2h	ladybird homeobox 2	protein-coding
1535	chr18	47743204	47744070	+	867	53	0.883968	0.958704	-0.074736	-246.813	Intergenic	L1Md_T|LINE|L1	45896	NR_152200	100042982	Mm.125235	NR_152200		Gm4146	Gm45939	predicted gene 4146	ncRNA
1536	chr10	79688206	79689740	+	1535	26	0.654409	0.951804	-0.297395	-246.625	promoter-TSS (NM_008504)	promoter-TSS (NM_008504)	-47	NM_001302485	16904	Mm.378960	NM_008504	ENSMUSG00000054206	Gzmm	Lmet1|MMET-1	granzyme M (lymphocyte met-ase 1)	protein-coding
1537	chr5	134221730	134222338	+	609	46	0.511019	0.658991	-0.147972	-246.615	exon (NM_001286037, exon 10 of 11)	exon (NM_001286037, exon 10 of 11)	7591	NM_001286037	17969	Mm.425296	NM_010876	ENSMUSG00000015950	Ncf1	NCF-47K|NOXO2|Ncf-1|p47-phox|p47<phox>|p47phox	neutrophil cytosolic factor 1	protein-coding
1539	chrX	102003577	102005273	+	1697	44	0.238362	0.476885	-0.238522	-245.906	intron (NM_001163610, intron 1 of 7)	intron (NM_001163610, intron 1 of 7)	66882	NM_001278534	331474	Mm.23297	NM_183318	ENSMUSG00000049191	Rtl5	6430402L03Rik|Mar5|Mart5|Rgag4|mKIAA2001	retrotransposon Gag like 5	protein-coding
1540	chr15	93272367	93273994	+	1628	31	0.46807	0.798147	-0.330077	-245.854	intron (NM_001346785, intron 1 of 7)	intron (NM_001346785, intron 1 of 7)	1999	NM_001357006	223827	Mm.22819	NM_001033275	ENSMUSG00000036197	Gxylt1	Glt8d3|Gm1228|Gm87	glucoside xylosyltransferase 1	protein-coding
1541	chr3	146499744	146500189	+	446	69	0.0309915	0.0586826	-0.0276911	-245.78	promoter-TSS (NM_027617)	promoter-TSS (NM_027617)	130	NM_010318	14707	Mm.140804	NM_010318	ENSMUSG00000068523	Gng5	G(y)5	guanine nucleotide binding protein (G protein), gamma 5	protein-coding
1542	chrX	158112326	158113225	+	900	47	0.558406	0.713115	-0.15471	-245.765	Intergenic	L1Md_T|LINE|L1	-69578	NM_177751	245684	Mm.197074	NM_177751	ENSMUSG00000025658	Cnksr2	Cnk2|Ksr2	connector enhancer of kinase suppressor of Ras 2	protein-coding
1544	chr9	100463527	100463693	+	167	22	0.480428	0.959891	-0.479463	-245.667	intron (NM_001033543, intron 5 of 6)	(CGGA)n|Simple_repeat|Simple_repeat	22863	NM_001033543	213208	Mm.242896	NM_001033543	ENSMUSG00000044244	Il20rb	AV228068|Fndc6|Gm186|Il20R2	interleukin 20 receptor beta	protein-coding
1545	chr18	67836660	67837074	+	415	30	0.822765	0.973562	-0.150797	-245.586	intron (NM_027556, intron 18 of 45)	intron (NM_027556, intron 18 of 45)	36760	NM_027556	70799	Mm.30857	NM_027556	ENSMUSG00000024542	Cep192	4631422C13Rik|D430014P18Rik	centrosomal protein 192	protein-coding
1546	chrX	71601175	71601803	+	629	27	0.117242	0.381746	-0.264503	-245.468	Intergenic	Intergenic	45572	NM_001293625	15354	Mm.336087	NM_008253	ENSMUSG00000015217	Hmgb3	Hmg2a|Hmg4	high mobility group box 3	protein-coding
1547	chr9	107598591	107600009	+	1419	53	0.845862	0.930792	-0.0849295	-245.344	intron (NM_001042779, intron 19 of 19)	intron (NM_001042779, intron 19 of 19)	6102	NM_009153	20347	Mm.4083	NM_009153	ENSMUSG00000057969	Sema3b	SemA|Semaa|sema5|semaV	sema domain, immunoglobulin domain (Ig), short basic domain, secreted, (semaphorin) 3B	protein-coding
1548	chr5	33534896	33536004	+	1109	33	0.588556	0.799689	-0.211133	-245.076	Intergenic	Intergenic	92061	NM_001359461	74504	Mm.294695	NM_178390	ENSMUSG00000037339	Fam53a	2410018C17Rik|5430419M09Rik|Dntnp	family with sequence similarity 53, member A	protein-coding
1549	chr7	127386582	127387190	+	609	40	0.0884127	0.197953	-0.10954	-245.041	exon (NM_030226, exon 1 of 3)	exon (NM_030226, exon 1 of 3)	280	NM_030226	78921	Mm.200950	NM_030226	ENSMUSG00000030823	9130019O22Rik	-	RIKEN cDNA 9130019O22 gene	protein-coding
1550	chr4	94891245	94892178	+	934	58	0.853585	0.922094	-0.0685089	-244.702	Intergenic	L1Md_T|LINE|L1	37132	NM_027089	67753	Mm.25097	NM_027089	ENSMUSG00000028575	Eqtn	1700028B15Rik|4930579C15Rik|Afaf|C81058|Eqtl|Eqts	equatorin, sperm acrosome associated	protein-coding
1551	chrX	140505382	140506803	+	1422	24	0.0855573	0.495877	-0.41032	-244.59	Intergenic	Intergenic	36576	NR_122039	14605	Mm.22216	NM_010286	ENSMUSG00000031431	Tsc22d3	DIP|Dsip1|Gilz|TSC-22R|Tilz3	TSC22 domain family, member 3	protein-coding
1552	chr14	121773091	121773319	+	229	19	0.616236	0.978282	-0.362047	-244.463	intron (NM_134074, intron 1 of 52)	(CA)n|Simple_repeat|Simple_repeat	24529	NM_134074	105445	Mm.378591	NM_134074	ENSMUSG00000025558	Dock9	AA959601|AW538057|B230309H04Rik|D14Wsu89e|Zizimin1|mKIAA1058	dedicator of cytokinesis 9	protein-coding
1554	chr7	101458872	101461738	+	2867	43	0.498349	0.764937	-0.266588	-243.965	intron (NR_152194, intron 1 of 30)	intron (NR_152194, intron 1 of 30)	4243	NR_152194	207728	Mm.247564	NM_001008548	ENSMUSG00000030653	Pde2a	CGS-PDE|cGSPDE	phosphodiesterase 2A, cGMP-stimulated	protein-coding
1555	chr2	167538317	167538907	+	591	49	0.376095	0.477225	-0.10113	-243.89	intron (NM_011427, intron 1 of 2)	CpG	417	NM_011427	20613	Mm.2093	NM_011427	ENSMUSG00000042821	Snai1	Sna|Sna1|Snail|Snail1	snail family zinc finger 1	protein-coding
1556	chr8	71525408	71525894	+	487	40	0.828293	0.928467	-0.100174	-243.737	Intergenic	CpG	11786	NM_198095	69550	Mm.260325	NM_198095	ENSMUSG00000046718	Bst2	2310015I10Rik|Bst-2|C87040|CD317|DAMP-1|GREG	bone marrow stromal cell antigen 2	protein-coding
1557	chr2	118710825	118711515	+	691	48	0.410706	0.548493	-0.137786	-243.655	exon (NM_001290790, exon 26 of 31)	exon (NM_001290790, exon 26 of 31)	-7207	NM_001081971	383787	Mm.35758	NM_001081971	ENSMUSG00000078137	Ankrd63	Gm1337	ankyrin repeat domain 63	protein-coding
1558	chr10	11491596	11492427	+	832	33	0.263761	0.451904	-0.188143	-243.391	Intergenic	LSU-rRNA_Hsa|rRNA|rRNA	-117213	NM_013898	30058	Mm.214504	NM_013898	ENSMUSG00000048007	Timm8a1	DXHXS1274E|Ddp1|Fci-12|Tim8a|Timm8a	translocase of inner mitochondrial membrane 8A1	protein-coding
1559	chr15	86032424	86032929	+	506	39	0.464031	0.601172	-0.137142	-243.358	exon (NM_009886, exon 1 of 35)	exon (NM_009886, exon 1 of 35)	1101	NM_009886	12614	Mm.22680	NM_009886	ENSMUSG00000016028	Celsr1	Adgrc1|Crsh|Scy|crash	cadherin, EGF LAG seven-pass G-type receptor 1	protein-coding
1561	chr12	92889961	92892232	+	2272	35	0.71953	0.89949	-0.17996	-243.078	Intergenic	MMTV-int|LTR|ERVK	553727	NR_126436	75295	Mm.243878	NR_126436	ENSMUSG00000113164	4930559C10Rik	-	RIKEN cDNA 4930559C10 gene	ncRNA
1562	chr14	54479292	54480096	+	805	52	0.0922231	0.178068	-0.0858446	-242.888	exon (NM_080726, exon 5 of 5)	exon (NM_080726, exon 5 of 5)	3594	NM_080726	140743	Mm.274727	NM_080726	ENSMUSG00000022176	Rem2	AW411893	rad and gem related GTP binding protein 2	protein-coding
1563	chr14	54214827	54218029	+	3203	47	0.167237	0.438505	-0.271268	-242.671	Intergenic	Intergenic	37501	NM_001113358	13135	Mm.319038	NM_010015	ENSMUSG00000022174	Dad1	AI323713	defender against cell death 1	protein-coding
1564	chrX	137109299	137111682	+	2384	39	0.110423	0.440932	-0.330509	-242.286	Intergenic	Intergenic	9836	NM_007957	13984	Mm.8017	NM_007957	ENSMUSG00000023443	Esx1	Spx1	extraembryonic, spermatogenesis, homeobox 1	protein-coding
1566	chr1	18537387	18538280	+	894	60	0.842889	0.923993	-0.0811043	-242.184	Intergenic	L1Md_T|LINE|L1	-272695	NM_001040027	77673	Mm.99530	NM_183124	ENSMUSG00000067773	Defb41	9230102D03Rik|BD-17|Bd-41|Defb16|Defb17|Gm15386	defensin beta 41	protein-coding
1569	chr9	69452344	69453645	+	1302	26	0.291635	0.643882	-0.352247	-242.026	promoter-TSS (NM_007585)	promoter-TSS (NM_007585)	-689	NM_007585	12306	Mm.238343	NM_007585	ENSMUSG00000032231	Anxa2	AW215814|Cal1h	annexin A2	protein-coding
1571	chr14	66044620	66045237	+	618	32	0.417286	0.609842	-0.192556	-241.791	intron (NM_009618, intron 13 of 20)	B3|SINE|B2	32841	NM_009618	11495	Mm.422850	NM_009618	ENSMUSG00000022039	Adam2	AI323749|Ftnb|Ph30-beta	a disintegrin and metallopeptidase domain 2	protein-coding
1572	chrX	75763643	75765136	+	1494	35	0.182094	0.426549	-0.244455	-241.791	intron (NR_029443, intron 1 of 8)	intron (NR_029443, intron 1 of 8)	310	NR_029443	74396	Mm.162493	NR_029443	ENSMUSG00000087396	4933407K13Rik	A130080L05Rik|Dxz4	RIKEN cDNA 4933407K13 gene	ncRNA
1574	chr6	50392066	50395380	+	3315	38	0.655993	0.899346	-0.243353	-241.699	intron (NM_001163645, intron 2 of 21)	L1M4|LINE|L1	-10886	NM_027881	71720	Mm.44153	NM_027881	ENSMUSG00000029822	Osbpl3	1200014M06Rik|6720421I08Rik|A530055M08|ORP-3|ORP3|OSBP3	oxysterol binding protein-like 3	protein-coding
1576	chr2	35993839	35995208	+	1370	19	0.496474	0.941211	-0.444737	-241.54	Intergenic	L2c|LINE|L2	-14899	NM_029774	74410	Mm.21591	NM_028921	ENSMUSG00000026885	Ttll11	4932702F08Rik|4933424A20Rik|AU043211|D2Ertd624e	tubulin tyrosine ligase-like family, member 11	protein-coding
1577	chr3	95239879	95241139	+	1261	52	0.797405	0.896492	-0.0990869	-241.512	TTS (NM_001168356)	TTS (NM_001168356)	600	NM_001024841	229588	Mm.387177	NM_001024841	ENSMUSG00000068860	Gm128	Ment|pmis1	predicted gene 128	protein-coding
1578	chr10	112174295	112174755	+	461	32	0.376157	0.665699	-0.289542	-241.312	intron (NM_001310675, intron 2 of 17)	L1Md_T|LINE|L1	8849	NM_178278	353025	Mm.194428	NM_178278	ENSMUSG00000035694	Caps2	D630005B03Rik	calcyphosphine 2	protein-coding
1579	chr11	96328512	96329749	+	1238	23	0.553603	0.91446	-0.360857	-240.979	intron (NM_001079869, intron 1 of 3)	intron (NM_001079869, intron 1 of 3)	6004	NM_001079869	15410	Mm.342481	NM_010458	ENSMUSG00000048763	Hoxb3	Hox-2.7	homeobox B3	protein-coding
1581	chrX	7927216	7928671	+	1456	48	0.222999	0.407404	-0.184405	-240.685	intron (NM_181548, intron 1 of 1)	intron (NM_181548, intron 1 of 1)	664	NM_181548	353283	Mm.250895	NM_181548	ENSMUSG00000031160	Eras	HRAS2|HRasp|Ha-Ras2|ecat5	ES cell-expressed Ras	protein-coding
1583	chr11	58959672	58960600	+	929	52	0.0382424	0.103407	-0.0651646	-240.475	Intergenic	Intergenic	-1575	NM_001318003	382523		NM_001318003		Gm12260	H3t	predicted gene 12260	protein-coding
1585	chr10	80606666	80608618	+	1953	58	0.725132	0.827162	-0.10203	-240.385	TTS (NM_001100606)	TTS (NM_001100606)	-1618	NR_105877	102465550		NR_105877	ENSMUSG00000099283	Mir6912	Gm27990|mmu-mir-6912	microRNA 6912	ncRNA
1587	chr12	33157851	33158896	+	1046	22	0.409135	0.844544	-0.435409	-240.244	intron (NM_028139, intron 2 of 3)	intron (NM_028139, intron 2 of 3)	10687	NM_028139	380753	Mm.41540	NM_028139	ENSMUSG00000020564	Atxn7l1	2810423G08Rik|Atxn7l4	ataxin 7-like 1	protein-coding
1588	chr4	149654603	149655828	+	1226	42	0.855388	0.955371	-0.0999835	-240.021	TTS (NR_105990)	TTS (NR_105990)	352	NR_105990	102465983		NR_105990	ENSMUSG00000098580	Mir7023	Gm27912|mmu-mir-7023	microRNA 7023	ncRNA
1590	chr9	58311558	58312064	+	507	43	0.540254	0.669449	-0.129195	-239.732	exon (NM_010729, exon 1 of 7)	exon (NM_010729, exon 1 of 7)	1401	NM_010729	16949	Mm.250492	NM_010729	ENSMUSG00000032334	Loxl1	Loxl	lysyl oxidase-like 1	protein-coding
1592	chr8	66603528	66604150	+	623	31	0.420257	0.625809	-0.205552	-239.498	Intergenic	L1Md_T|LINE|L1	84255	NM_016708	18168	Mm.10685	NM_016708	ENSMUSG00000044014	Npy5r	NPY5-R|NPYY5-R|Y5R	neuropeptide Y receptor Y5	protein-coding
1593	chr6	48742519	48743271	+	753	52	0.861627	0.928555	-0.066928	-239.387	exon (NM_008376, exon 3 of 3)	exon (NM_008376, exon 3 of 3)	-3302	NM_175035	317757	Mm.455917	NM_175035	ENSMUSG00000043505	Gimap5	D630024P16|E230026N22Rik	GTPase, IMAP family member 5	protein-coding
1594	chr11	62508071	62508965	+	895	18	0.324312	0.807413	-0.483101	-239.336	intron (NM_001039536, intron 4 of 6)	intron (NM_001039536, intron 4 of 6)	30743	NM_028448	73139	Mm.390409	NM_028448	ENSMUSG00000018509	Cenpv	3110013H01Rik|AA671303|Prr6	centromere protein V	protein-coding
1595	chr10	39432055	39435374	+	3320	48	0.709321	0.894629	-0.185309	-239.282	intron (NM_001122892, intron 2 of 12)	intron (NM_001122892, intron 2 of 12)	63915	NM_001122893	14360	Mm.4848	NM_008054	ENSMUSG00000019843	Fyn	AI448320|AW552119	Fyn proto-oncogene	protein-coding
1596	chr19	56756131	56757169	+	1039	24	0.283717	0.713242	-0.429525	-239.081	Intergenic	Intergenic	34278	NM_007419	11554	Mm.46797	NM_007419	ENSMUSG00000035283	Adrb1	Adrb-1|beta-AR	adrenergic receptor, beta 1	protein-coding
1597	chr16	4418662	4419570	+	909	41	0.493323	0.648401	-0.155077	-239.019	exon (NM_009624, exon 2 of 11)	exon (NM_009624, exon 2 of 11)	1382	NM_001291910	11515	Mm.439750	NM_009624	ENSMUSG00000005580	Adcy9	AC9|ACtp10|AW125421|D16Wsu65e|mKIAA0520	adenylate cyclase 9	protein-coding
1598	chrX	73081991	73083156	+	1166	30	0.278304	0.581922	-0.303618	-238.991	promoter-TSS (NM_001081642)	promoter-TSS (NM_001081642)	-66	NM_001081642	434794	Mm.104764	NM_001081642	ENSMUSG00000079845	Xlr4a	-	X-linked lymphocyte-regulated 4A	protein-coding
1599	chr2	92660751	92661385	+	635	40	0.462898	0.658036	-0.195138	-238.96	Intergenic	(TG)n|Simple_repeat|Simple_repeat	59951	NM_001356553	76969	Mm.38021	NM_023850	ENSMUSG00000027221	Chst1	2610008E20Rik|AW125896|C6ST|GST-1|Gst1|KS6ST|KSGAL6ST|KSST	carbohydrate (keratan sulfate Gal-6) sulfotransferase 1	protein-coding
1600	chr16	52146394	52148392	+	1999	36	0.609082	0.857691	-0.248609	-238.935	intron (NM_001033238, intron 9 of 17)	intron (NM_001033238, intron 9 of 17)	115844	NM_001033238	208650	Mm.328206	NM_001033238	ENSMUSG00000022637	Cblb	AI429560|AI851073|Cbl-b	Casitas B-lineage lymphoma b	protein-coding
1601	chr14	54178751	54181530	+	2780	32	0.216733	0.56682	-0.350087	-238.737	Intergenic	Intergenic	73789	NM_001113358	13135	Mm.319038	NM_010015	ENSMUSG00000022174	Dad1	AI323713	defender against cell death 1	protein-coding
1602	chrX	136115050	136116257	+	1208	35	0.218919	0.458458	-0.239539	-238.705	TTS (NR_045424)	TTS (NR_045424)	10731	NR_045425	70491	Mm.396636	NR_045424	ENSMUSG00000087553	5730412P04Rik	-	RIKEN cDNA 5730412P04 gene	ncRNA
1603	chr8	123603200	123603597	+	398	40	0.0937237	0.278285	-0.184562	-238.705	Intergenic	Intergenic	-37311	NR_046140	100861488		NR_046140	ENSMUSG00000094916	Gm26391	Rn5s17	predicted gene, 26391	rRNA
1604	chr1	88695223	88697881	+	2659	38	0.386896	0.694988	-0.308092	-238.589	Intergenic	Intergenic	5639	NM_177305	320982	Mm.27968	NM_177305	ENSMUSG00000049866	Arl4c	A630084M22Rik|Arl7|LAK	ADP-ribosylation factor-like 4C	protein-coding
1605	chr4	63855703	63859582	+	3880	38	0.599552	0.897351	-0.297798	-238.547	intron (NM_009403, intron 1 of 3)	intron (NM_009403, intron 1 of 3)	3642	NM_009403	21949	Mm.4664	NM_009403	ENSMUSG00000028362	Tnfsf8	CD153|CD30LG|Cd30l|Tnlg3a	tumor necrosis factor (ligand) superfamily, member 8	protein-coding
1606	chr3	27322646	27323861	+	1216	27	0.332488	0.645	-0.312512	-238.316	intron (NM_009425, intron 1 of 4)	intron (NM_009425, intron 1 of 4)	6176	NM_009425	22035	Mm.1062	NM_009425	ENSMUSG00000039304	Tnfsf10	A330042I21Rik|AI448571|APO-2L|Ly81|TL2|Tnlg6a|Trail	tumor necrosis factor (ligand) superfamily, member 10	protein-coding
1607	chr5	122952170	122952842	+	673	52	0.0532409	0.111875	-0.0586337	-238.141	intron (NM_001003953, intron 6 of 22)	CpG	36593	NM_001003953	30841	Mm.86406	NM_013910	ENSMUSG00000029475	Kdm2b	Cxxc2|Fbl10|Fbxl10|Jhdm1b|PCCX2	lysine (K)-specific demethylase 2B	protein-coding
1608	chrX	139997837	139998803	+	967	26	0.05764	0.339235	-0.281595	-238.109	intron (NM_001172147, intron 1 of 7)	intron (NM_001172147, intron 1 of 7)	275	NM_153586	237073	Mm.256670	NM_153586	ENSMUSG00000031433	Rbm41	BB131279|D330023I21Rik	RNA binding motif protein 41	protein-coding
1609	chr11	46125114	46128128	+	3015	50	0.707119	0.876007	-0.168887	-237.938	intron (NM_001291890, intron 11 of 22)	intron (NM_001291890, intron 11 of 22)	-1283	NM_001311209	11492	Mm.89940	NM_009616	ENSMUSG00000011256	Adam19	AL024287|MADDAM|MTLNB|Mltnb	a disintegrin and metallopeptidase domain 19 (meltrin beta)	protein-coding
1610	chr17	35380267	35381455	+	1189	47	0.128328	0.224346	-0.0960174	-237.855	intron (NM_001143689, intron 3 of 5)	intron (NM_001143689, intron 3 of 5)	1244	NM_001143689	15015	Mm.464284	NM_001143689	ENSMUSG00000035929	H2-Q4	H-2Q4|H2-Gs10|Qa-4|Qa4|Qat-4|Qb-1|Qb1	histocompatibility 2, Q region locus 4	protein-coding
1611	chr19	53898702	53899764	+	1063	28	0.362941	0.679014	-0.316073	-237.677	intron (NM_011050, intron 1 of 11)	intron (NM_011050, intron 1 of 11)	-4118	NM_001168492	18569	Mm.1605	NM_011050	ENSMUSG00000024975	Pdcd4	D19Ucla1|Ma3|Tis	programmed cell death 4	protein-coding
1612	chr3	9472384	9472912	+	529	15	0.455588	0.905767	-0.450179	-237.353	intron (NM_133218, intron 3 of 8)	intron (NM_133218, intron 3 of 8)	69570	NR_015499	320088	Mm.212908	NR_015499	ENSMUSG00000097365	C030034L19Rik	A130044O20Rik	RIKEN cDNA C030034L19 gene	ncRNA
1613	chr15	62189280	62190338	+	1059	21	0.48756	0.873852	-0.386292	-237.256	intron (NR_132746, intron 3 of 6)	intron (NR_132746, intron 3 of 6)	29642	NR_003523	67552	Mm.484027	NM_026230		H2afy3	4933432H23Rik	H2A histone family, member Y3	pseudo
1618	chr3	44080337	44080868	+	532	39	0.610214	0.758696	-0.148483	-236.897	Intergenic	L1Md_T|LINE|L1	1297658	NR_045172	72511	Mm.140700	NR_045172	ENSMUSG00000097040	2610316D01Rik	-	RIKEN cDNA 2610316D01 gene	ncRNA
1619	chr4	133629745	133631472	+	1728	32	0.21946	0.521676	-0.302217	-236.859	intron (NM_001017968, intron 1 of 7)	intron (NM_001017968, intron 1 of 7)	2821	NM_001017968	503610	Mm.331948	NM_001017968	ENSMUSG00000037553	Zdhhc18	-	zinc finger, DHHC domain containing 18	protein-coding
1621	chr7	4104613	4104945	+	333	22	0.656349	0.94576	-0.289411	-236.206	intron (NR_033568, intron 3 of 8)	(CA)n|Simple_repeat|Simple_repeat	-14751	NM_001109765	57776	Mm.29729	NM_021324	ENSMUSG00000030428	Ttyh1	4930459B04Rik|6330408P11Rik|TTY1|mTTY1|tty	tweety family member 1	protein-coding
1622	chr1	192061723	192063427	+	1705	26	0.574384	0.862599	-0.288214	-235.947	intron (NM_011633, intron 4 of 9)	intron (NM_011633, intron 4 of 9)	30024	NM_011633	22033	Mm.380491	NM_011633		Traf5	-	TNF receptor-associated factor 5	protein-coding
1623	chr15	43387410	43387887	+	478	28	0.27017	0.521498	-0.251328	-235.713	Intergenic	(TG)n|Simple_repeat|Simple_repeat	89388	NR_046064	100038728	Mm.244168	NR_046064	ENSMUSG00000072592	Gm10373	-	predicted gene 10373	ncRNA
1624	chrX	111696488	111697274	+	787	26	0.103897	0.394421	-0.290524	-235.319	intron (NM_001080549, intron 1 of 9)	intron (NM_001080549, intron 1 of 9)	198	NM_001080549	245596	Mm.246623	NM_001080549	ENSMUSG00000034551	Hdx	D030011N01Rik|Gm380	highly divergent homeobox	protein-coding
1625	chr1	59483642	59484323	+	682	46	0.558389	0.666826	-0.108437	-234.808	exon (NM_008057, exon 1 of 1)	exon (NM_008057, exon 1 of 1)	1835	NM_008057	14369	Mm.297906	NM_008057	ENSMUSG00000041075	Fzd7	Fz7	frizzled class receptor 7	protein-coding
1626	chr5	139972562	139973642	+	1081	62	0.579316	0.682895	-0.103579	-234.747	exon (NM_175522, exon 2 of 2)	exon (NM_175522, exon 2 of 2)	65159	NM_175522	243312	Mm.237102	NM_175522	ENSMUSG00000048988	Elfn1	A930017N06Rik|AI197272|Ppp1r28	leucine rich repeat and fibronectin type III, extracellular 1	protein-coding
1628	chr7	142577671	142578864	+	1194	45	0.522715	0.689012	-0.166297	-234.49	promoter-TSS (NR_130973)	promoter-TSS (NR_130973)	-121	NR_130973	14955	Mm.14802	NR_001592	ENSMUSG00000000031	H19	AI747191|EyeLinc6	H19, imprinted maternally expressed transcript	ncRNA
1630	chr7	75579505	75580673	+	1169	20	0.418085	0.849512	-0.431426	-234.297	intron (NM_029332, intron 4 of 36)	intron (NM_029332, intron 4 of 36)	124555	NM_029332	75547	Mm.216107	NM_029332	ENSMUSG00000066406	Akap13	1700026G02Rik|5730522G15Rik|5830460E08Rik|AKAP-13|AKAP-Lbc|BRX|Ht31|LBC|PROTO-LB|PROTO-LBC	A kinase (PRKA) anchor protein 13	protein-coding
1631	chrX	167144700	167147834	+	3135	32	0.207161	0.564805	-0.357644	-234.081	Intergenic	RMER21A|LTR|ERV1	62951	NM_021278	19241	Mm.142729	NM_021278	ENSMUSG00000049775	Tmsb4x	Ptmb4|Tb4|Tbeta4	thymosin, beta 4, X chromosome	protein-coding
1632	chr6	47676733	47677309	+	577	52	0.134006	0.336653	-0.202647	-233.965	promoter-TSS (NR_002841).6	promoter-TSS (NR_002841).6	-284	NR_002841	19799		NR_002841		Rn4.5s	-	4.5S RNA	rRNA
1633	chr5	30380466	30381356	+	891	26	0.654949	0.952845	-0.297895	-233.961	exon (NM_001313767, exon 28 of 46)	exon (NM_001313767, exon 28 of 46)	39248	NM_001033460	381738	Mm.389604	NM_001033460	ENSMUSG00000073102	Drc1	Ccdc164|Gm1060|b2b1654Clo	dynein regulatory complex subunit 1	protein-coding
1634	chr13	113616900	113617708	+	809	44	0.510746	0.636887	-0.126141	-233.887	exon (NM_130796, exon 1 of 2)	exon (NM_130796, exon 1 of 2)	1260	NM_130796	170625	Mm.33721	NM_130796	ENSMUSG00000042364	Snx18	Snag1	sorting nexin 18	protein-coding
1636	chr12	80168096	80168841	+	746	42	0.133154	0.257679	-0.124525	-233.866	exon (NM_001346669, exon 21 of 21)	exon (NM_001346669, exon 21 of 21)	-35624	NR_033514	69548	Mm.269712	NR_033514		2310015A10Rik	5330419I17Rik	RIKEN cDNA 2310015A10 gene	ncRNA
1637	chr1	65886247	65886597	+	351	35	0.354521	0.550469	-0.195948	-233.777	Intergenic	(CACG)n|Simple_repeat|Simple_repeat	-40100	NM_001360779	12969	Mm.275362	NM_027010	ENSMUSG00000025945	Crygf	3110001K11Rik|Cryg-2|DGcry-2|Len-2	crystallin, gamma F	protein-coding
1640	chr1	153723056	153724038	+	983	29	0.401539	0.71496	-0.313421	-233.562	non-coding (NR_046171, exon 3 of 3)	non-coding (NR_046171, exon 3 of 3)	14282	NR_046171	329271	Mm.384841	NR_046171	ENSMUSG00000100334	C230024C17Rik	C230024C17	RIKEN cDNA C230024C17 gene	ncRNA
1642	chr6	31211236	31214066	+	2831	42	0.731985	0.924601	-0.192616	-233.476	intron (NR_110469, intron 1 of 3)	intron (NR_110469, intron 1 of 3)	5823	NR_110471	232685	Mm.443019	NM_144555	ENSMUSG00000044471	Lncpint	Lincpint|MNCb-1768|Pint|linc-Pint	long non-protein coding RNA, Trp53 induced transcript	ncRNA
1643	chr10	130412259	130412600	+	342	35	0.690776	0.845964	-0.155188	-233.472	Intergenic	C-rich|Low_complexity|Low_complexity	17183	NM_001102602	623734	Mm.469840	NM_001102602	ENSMUSG00000092048	Vmn2r85	EG623734	vomeronasal 2, receptor 85	protein-coding
1644	chr6	119198081	119200374	+	2294	34	0.525318	0.821812	-0.296494	-233.348	intron (NM_001033379, intron 4 of 8)	intron (NM_001033379, intron 4 of 8)	-2818	NM_001255999	12288	Mm.41628	NM_009781	ENSMUSG00000051331	Cacna1c	Cav1.2|Cchl1a1|D930026N18Rik|MBC|MELC-CC	calcium channel, voltage-dependent, L type, alpha 1C subunit	protein-coding
1645	chr2	122643382	122643976	+	595	40	0.724212	0.872131	-0.147918	-233.329	Intergenic	L1Md_T|LINE|L1	2876	NR_030547	387165		NR_030547	ENSMUSG00000076309	Mir147	Mirn147|mmu-mir-147	microRNA 147	ncRNA
1646	chr12	10449362	10449823	+	462	45	0.818994	0.919883	-0.100889	-233.255	intron (NR_110487, intron 1 of 11)	(CACG)n|Simple_repeat|Simple_repeat	3204	NR_110487	328061	Mm.56067	NR_110487	ENSMUSG00000112792	Gm38407	4931412M21	predicted gene, 38407	ncRNA
1650	chrX	8270978	8272529	+	1552	37	0.198714	0.470414	-0.2717	-232.592	intron (NM_172479, intron 1 of 15)	intron (NM_172479, intron 1 of 15)	372	NM_172479	209837	Mm.6055	NM_172479	ENSMUSG00000031170	Slc38a5	C81234|E330031E14|JM24|SN2	solute carrier family 38, member 5	protein-coding
1651	chr11	70656192	70657141	+	950	30	0.115209	0.357611	-0.242401	-232.538	promoter-TSS (NM_001276285)	promoter-TSS (NM_001276285)	-510	NM_001136062	13808	Mm.251322	NM_007933	ENSMUSG00000060600	Eno3	Eno-3|MSE	enolase 3, beta muscle	protein-coding
1652	chr2	34671102	34672095	+	994	53	0.289469	0.404573	-0.115105	-232.395	Intergenic	Intergenic	83634	NM_001356441	66691	Mm.156452	NM_025709	ENSMUSG00000026867	Gapvd1	2010005B09Rik|4432404J10Rik|AW108497|Gapex-5|RAP6|RME-6|mKIAA1521	GTPase activating protein and VPS9 domains 1	protein-coding
1653	chr5	72742172	72743966	+	1795	25	0.478974	0.867461	-0.388487	-232.298	intron (NM_001289495, intron 1 of 14)	intron (NM_001289495, intron 1 of 14)	-6467	NM_013698	22165	Mm.3264	NM_013698	ENSMUSG00000054892	Txk	A130089B16Rik|Btkl|PTK-RL-18|PTK4|Rlk	TXK tyrosine kinase	protein-coding
1654	chrX	93674686	93676066	+	1381	31	0.0860348	0.38775	-0.301715	-232.213	exon (NM_211138, exon 1 of 8)	exon (NM_211138, exon 1 of 8)	264	NM_211138	236899	Mm.166467	NM_177546	ENSMUSG00000035246	Pcyt1b	AW045697|CTTbeta	phosphate cytidylyltransferase 1, choline, beta isoform	protein-coding
1655	chr11	87966082	87967230	+	1149	28	0.350202	0.687498	-0.337296	-232.173	Intergenic	Intergenic	19929	NM_001168472	68097	Mm.246436	NM_026556	ENSMUSG00000020483	Dynll2	1700064A15Rik|6720463E02Rik|C87222|DLC8|DLC8b|Dlc2	dynein light chain LC8-type 2	protein-coding
1656	chr6	85125552	85126358	+	807	49	0.289366	0.404885	-0.11552	-231.97	5' UTR (NM_001034902, exon 1 of 3)	5' UTR (NM_001034902, exon 1 of 3)	139	NM_001034902	545861	Mm.321419	NM_001034902	ENSMUSG00000072952	Gm5878	EG545861	predicted gene 5878	protein-coding
1657	chr1	176835424	176836223	+	800	45	0.237885	0.384583	-0.146699	-231.881	non-coding (NR_037996, exon 1 of 1)	non-coding (NR_037996, exon 1 of 1)	310	NR_037996	15365	Mm.441435	NR_037996		Hmga2-ps1	EG666235|Gm7996|Hmgic-ps1|[y]i-c	high mobility group AT-hook 2, pseudogene 1	pseudo
1658	chr4	138327241	138327847	+	607	33	0.644431	0.829378	-0.184946	-231.854	Intergenic	IAPLTR2_Mm|LTR|ERVK	-1248	NM_026880	68943	Mm.18539	NM_026880	ENSMUSG00000028756	Pink1	1190006F07Rik|AU042772|AW557854|BRPK|mFLJ00387	PTEN induced putative kinase 1	protein-coding
1659	chr9	64792254	64794731	+	2478	26	0.529541	0.916525	-0.386985	-231.85	Intergenic	Intergenic	-17519	NM_001162917	102442	Mm.222473	NM_176935	ENSMUSG00000053641	Dennd4a	AI115600|AI851943|F730015K02Rik	DENN/MADD domain containing 4A	protein-coding
1660	chr5	135152358	135153330	+	973	18	0.534685	0.941279	-0.406594	-231.847	intron (NM_013763, intron 1 of 6)	intron (NM_013763, intron 1 of 6)	3133	NM_013763	27368	Mm.36746	NM_013763	ENSMUSG00000005374	Tbl2	C76179|WS-bTRP	transducin (beta)-like 2	protein-coding
1662	chr5	142529572	142530398	+	827	62	0.561276	0.644347	-0.0830703	-231.741	promoter-TSS (NM_019943)	promoter-TSS (NM_019943)	91	NM_019943	56522	Mm.441372	NM_019943	ENSMUSG00000074817	Papolb	PAP|Paplob|Papola-ps|Papt|Plap-ps|Tpap	poly (A) polymerase beta (testis specific)	protein-coding
1665	chr7	24333155	24333750	+	596	42	0.316328	0.454285	-0.137956	-231.563	exon (NM_001163810, exon 1 of 1)	exon (NM_001163810, exon 1 of 1)	513	NM_001163810	69301	Mm.144202	NM_027028	ENSMUSG00000055826	Tescl	1700008P20Rik	tescalcin-like	protein-coding
1667	chr6	21026558	21027289	+	732	44	0.721539	0.862968	-0.141429	-231.172	Intergenic	L1Md_Gf|LINE|L1	-189186	NM_019697	16508	Mm.425316	NM_019697	ENSMUSG00000060882	Kcnd2	AI839615|AW555701|Kv4.2|R75121|mKIAA1044	potassium voltage-gated channel, Shal-related family, member 2	protein-coding
1668	chr5	73153318	73155633	+	2316	38	0.601686	0.844443	-0.242757	-231.035	intron (NM_028194, intron 3 of 62)	B1_Mur4|SINE|Alu	102143	NM_028194	72313	Mm.260594	NM_028194	ENSMUSG00000070733	Fryl	2010313D22Rik|2310004H21Rik|2510002A14Rik|9030227G01Rik|mKIAA0826	FRY like transcription coactivator	protein-coding
1669	chr15	78409947	78410535	+	589	56	0.907893	0.955983	-0.0480899	-230.802	exon (NM_001162493, exon 2 of 3)	exon (NM_001162493, exon 2 of 3)	3137	NM_138670	246221	Mm.294215	NM_138670	ENSMUSG00000071711	Mpst	Mst	mercaptopyruvate sulfurtransferase	protein-coding
1670	chr2	168558168	168559865	+	1698	29	0.696098	0.957864	-0.261765	-230.632	intron (NM_001037177, intron 3 of 6)	MTD|LTR|ERVL-MaLR	31349	NM_001291178	18019	Mm.116802	NM_010899	ENSMUSG00000027544	Nfatc2	AI607462|NF-ATc2|NF-ATp|NFAT1|NFAT1-D|Nfatp	nuclear factor of activated T cells, cytoplasmic, calcineurin dependent 2	protein-coding
1673	chr11	53839998	53842121	+	2124	38	0.392878	0.650204	-0.257327	-230.169	intron (NR_033332, intron 2 of 3)	intron (NR_033332, intron 2 of 3)	18197	NR_033332	622459	Mm.479656	NR_033332	ENSMUSG00000081769	Gm12216	602-19-115	predicted gene 12216	ncRNA
1674	chr17	4953047	4953568	+	522	23	0.604483	0.887949	-0.283466	-230.156	Intergenic	(CA)n|Simple_repeat|Simple_repeat	-41767	NM_001085355	239985	Mm.133401	NM_001085355	ENSMUSG00000069729	Arid1b	8030481M12|9330189K18Rik|AI836955|Ardi1b|B230217J03Rik|BAF250B|mKIAA1235	AT rich interactive domain 1B (SWI-like)	protein-coding
1675	chr15	76295044	76296190	+	1147	39	0.286249	0.440284	-0.154036	-229.988	TTS (NM_153122)	TTS (NM_153122)	1183	NM_001195537	100503915	Mm.393455	NM_001195537	ENSMUSG00000071724	Smpd5	Gm10345|MA-nSMase	sphingomyelin phosphodiesterase 5	protein-coding
1679	chr1	38626623	38627201	+	579	51	0.391813	0.500044	-0.108231	-229.504	intron (NM_001290814, intron 1 of 21)	CpG	332	NM_001290814	16764	Mm.336679	NM_010678	ENSMUSG00000037138	Aff3	3222402O04Rik|A730046J16|LAF-4|Laf4	AF4/FMR2 family, member 3	protein-coding
1681	chr19	36919049	36920058	+	1010	38	0.0876809	0.235773	-0.148092	-229.141	promoter-TSS (NM_028263)	promoter-TSS (NM_028263)	46	NM_028263	72514	Mm.41674	NM_028263	ENSMUSG00000047632	Fgfbp3	2610306H15Rik|Fgf-bp3	fibroblast growth factor binding protein 3	protein-coding
1682	chr7	120506106	120506657	+	552	41	0.841257	0.911988	-0.070731	-229.135	intron (NM_001278944, intron 17 of 29)	L1Md_T|LINE|L1	84680	NM_001278944	233810		NM_001278943	ENSMUSG00000051900	Abca16	AY243472	ATP-binding cassette, sub-family A (ABC1), member 16	protein-coding
1683	chrX	139479985	139480845	+	861	30	0.207717	0.456021	-0.248304	-229.028	promoter-TSS (NM_001346522)	promoter-TSS (NM_001346522)	48	NM_001346522	102871	Mm.26565	NM_175326	ENSMUSG00000042498	D330045A20Rik	AI132325|Radx	RIKEN cDNA D330045A20 gene	protein-coding
1684	chr6	50525458	50526883	+	1426	26	0.369002	0.75403	-0.385028	-229.022	Intergenic	Intergenic	40304	NM_007808	13063	Mm.35389	NM_007808	ENSMUSG00000063694	Cycs	-	cytochrome c, somatic	protein-coding
1686	chr3	101011295	101012238	+	944	22	0.200531	0.588966	-0.388435	-228.554	intron (NM_001167906, intron 6 of 8)	intron (NM_001167906, intron 6 of 8)	17729	NM_001167906	630146	Mm.190915	NM_001099332	ENSMUSG00000086564	Cd101	EWI-101|Gm1016|Gm734|Igsf2	CD101 antigen	protein-coding
1687	chr10	60395977	60397361	+	1385	34	0.741426	0.929811	-0.188385	-228.341	intron (NM_001252635, intron 28 of 68)	intron (NM_001252635, intron 28 of 68)	-3057	NM_001164374	100302688	Mm.444135	NM_001164374	ENSMUSG00000090439	Gm17455	-	predicted gene, 17455	protein-coding
1688	chr14	43585992	43586521	+	530	41	0.82809	0.928869	-0.100779	-228.199	Intergenic	L1Md_T|LINE|L1	21757	NM_001098269	100042342	Mm.429750	NM_001098269	ENSMUSG00000095528	Gm10375	-	predicted gene 10375	protein-coding
1689	chr5	147070691	147072728	+	2038	28	0.495214	0.84095	-0.345736	-228.155	intron (NM_080795, intron 1 of 9)	intron (NM_080795, intron 1 of 9)	4863	NM_080795	140887	Mm.272203	NM_080795	ENSMUSG00000016520	Lnx2	9630046H24|AW209022	ligand of numb-protein X 2	protein-coding
1690	chr2	29769049	29769534	+	486	16	0.289904	0.802744	-0.51284	-228.095	Intergenic	Intergenic	7763	NM_001177392	433416	Mm.330112	NM_001034887	ENSMUSG00000075425	Gm13547	-	predicted gene 13547	protein-coding
1691	chr13	9834214	9834559	+	346	33	0.359993	0.519177	-0.159184	-227.892	Intergenic	L1Md_T|LINE|L1	-69065	NM_144516	66505	Mm.397307	NM_144516	ENSMUSG00000021156	Zmynd11	2210402G22Rik|BS69	zinc finger, MYND domain containing 11	protein-coding
1692	chr2	173057672	173059210	+	1539	48	0.549955	0.720823	-0.170868	-227.819	Intergenic	MLTR14|LTR|ERV1	36539	NM_019547	56190	Mm.485782	NM_019547	ENSMUSG00000027510	Rbm38	Rnpc1|Seb4|Seb4l	RNA binding motif protein 38	protein-coding
1693	chr1	180905706	180907156	+	1451	52	0.774261	0.877691	-0.10343	-227.618	intron (NM_133705, intron 4 of 6)	intron (NM_133705, intron 4 of 6)	2157	NM_133705	69051	Mm.274180	NM_133705	ENSMUSG00000026520	Pycr2	1810018M05Rik|P5cr2	pyrroline-5-carboxylate reductase family, member 2	protein-coding
1694	chr15	89377026	89378080	+	1055	39	0.411391	0.604914	-0.193523	-227.456	promoter-TSS (NM_138302)	promoter-TSS (NM_138302)	-517	NM_138302	72962	Mm.287977	NM_138302	ENSMUSG00000022615	Tymp	2900072D10Rik|Ecgf1|PD-ECGF|PDECGF|Pdgfec|TP	thymidine phosphorylase	protein-coding
1695	chr19	5464518	5466763	+	2246	50	0.806303	0.935815	-0.129512	-227.411	TTS (NM_001253832)	TTS (NM_001253832)	2867	NM_009985	13041	Mm.113590	NM_009985	ENSMUSG00000024910	Ctsw	lymphopain	cathepsin W	protein-coding
1696	chr11	116237823	116238548	+	726	36	0.133477	0.275438	-0.141961	-227.268	promoter-TSS (NM_025276)	promoter-TSS (NM_025276)	-94	NM_025276	14027	Mm.293683	NM_025276	ENSMUSG00000034282	Evpl	-	envoplakin	protein-coding
1697	chr15	101052599	101053086	+	488	71	0.364184	0.421859	-0.0576748	-227.265	exon (NM_001214911, exon 1 of 1)	exon (NM_001214911, exon 1 of 1)	1557	NM_001214911	668225	Mm.385011	NM_001214911	ENSMUSG00000095440	Fignl2	EG668225	fidgetin-like 2	protein-coding
1698	chr11	83444378	83445280	+	903	45	0.115349	0.206452	-0.0911029	-227.145	exon (NM_172797, exon 5 of 8)	exon (NM_172797, exon 5 of 8)	7135	NM_025492	66330	Mm.44800	NM_025492	ENSMUSG00000035085	1700020L24Rik	-	RIKEN cDNA 1700020L24 gene	protein-coding
1699	chrX	17571447	17572555	+	1109	36	0.0862403	0.256387	-0.170147	-226.58	promoter-TSS (NM_001313746)	promoter-TSS (NM_001313746)	6	NM_001313746	72018	Mm.41558	NM_028058	ENSMUSG00000025040	Fundc1	1500005J14Rik|1810033P05Rik	FUN14 domain containing 1	protein-coding
1702	chr1	121527356	121527947	+	592	50	0.331311	0.431397	-0.100086	-226.109	exon (NM_010483, exon 1 of 2)	exon (NM_010483, exon 1 of 2)	814	NM_010483	15564	Mm.4833	NM_010483	ENSMUSG00000050534	Htr5b	5-Ht5b	5-hydroxytryptamine (serotonin) receptor 5B	protein-coding
1703	chr11	119875887	119877394	+	1508	29	0.564124	0.880083	-0.315959	-225.997	intron (NM_028898, intron 24 of 33)	intron (NM_028898, intron 24 of 33)	-5649	NR_039557	100628577		NR_039557	ENSMUSG00000093061	Mir5098	mmu-mir-5098|mu-mir-5098	microRNA 5098	ncRNA
1705	chr2	31136956	31137935	+	980	19	0.330106	0.768326	-0.43822	-225.694	intron (NM_001355105, intron 1 of 15)	intron (NM_001355105, intron 1 of 15)	4563	NM_001355106	14269	Mm.52297	NM_019406	ENSMUSG00000075415	Fnbp1	1110057E06Rik|2210010H06Rik|FBP1|Fbp17	formin binding protein 1	protein-coding
1706	chr17	88668039	88668900	+	862	34	0.234371	0.448918	-0.214547	-225.647	promoter-TSS (NM_023630)	promoter-TSS (NM_023630)	-191	NM_023630	71828	Mm.61330	NM_023630	ENSMUSG00000024154	Gtf2a1l	1700011N16Rik|Alf|Gtf2a1lf	general transcription factor IIA, 1-like	protein-coding
1707	chr4	49466562	49467524	+	963	62	0.862242	0.923752	-0.0615101	-224.802	Intergenic	L1Md_T|LINE|L1	-15934	NM_001164565	230161	Mm.30101	NM_001164565	ENSMUSG00000070985	Acnat1	AI132189	acyl-coenzyme A amino acid N-acyltransferase 1	protein-coding
1708	chr19	10733388	10736588	+	3201	48	0.682679	0.86637	-0.183692	-224.11	intron (NM_007650, intron 1 of 10)	intron (NM_007650, intron 1 of 10)	3986	NM_007650	12507	Mm.779	NM_007650	ENSMUSG00000024669	Cd5	Ly-1|Ly-12|Ly-A|Lyt-1	CD5 antigen	protein-coding
1710	chr8	86852377	86854223	+	1847	25	0.479088	0.888751	-0.409663	-223.959	intron (NM_030563, intron 2 of 6)	intron (NM_030563, intron 2 of 6)	31958	NM_030563	80750	Mm.25117	NM_030563	ENSMUSG00000031652	N4bp1	AI481586|C81621	NEDD4 binding protein 1	protein-coding
1711	chr10	82887828	82889851	+	2024	32	0.463802	0.750147	-0.286344	-223.714	intron (NM_001042513, intron 13 of 14)	intron (NM_001042513, intron 13 of 14)	22213	NM_025499	66341	Mm.443284	NM_025499	ENSMUSG00000109864	Eid3	1700027M21Rik|NS4EB	EP300 interacting inhibitor of differentiation 3	protein-coding
1712	chr19	10748482	10751127	+	2646	27	0.340308	0.733296	-0.392989	-223.671	intron (NR_027805, intron 1 of 3)	(TTTC)n|Simple_repeat|Simple_repeat	8857	NR_027805	403202	Mm.34482	NM_207529	ENSMUSG00000067577	A430093F15Rik	Gm674	RIKEN cDNA A430093F15 gene	ncRNA
1713	chr9	107950697	107951319	+	623	42	0.0569509	0.137275	-0.0803242	-223.667	promoter-TSS (NM_011634)	promoter-TSS (NM_011634)	45	NM_011634	22036	Mm.297870	NM_011634	ENSMUSG00000032586	Traip	Trip	TRAF-interacting protein	protein-coding
1715	chr9	110641180	110643360	+	2181	35	0.614561	0.846201	-0.23164	-223.572	exon (NM_183276, exon 8 of 54)	exon (NM_183276, exon 8 of 54)	-6155	NR_106186	102466885		NR_106186	ENSMUSG00000099275	Mir8107	Gm27455|mmu-mir-8107	microRNA 8107	ncRNA
1716	chr6	37464155	37464604	+	450	31	0.0529481	0.235599	-0.18265	-223.547	Intergenic	IAPLTR2_Mm|LTR|ERVK	-22231	NM_178661	208647	Mm.169929	NM_178661	ENSMUSG00000038648	Creb3l2	BBF2H7|C530025K05Rik|SCIRR69	cAMP responsive element binding protein 3-like 2	protein-coding
1717	chr17	78661368	78661944	+	577	45	0.797643	0.925186	-0.127543	-223.424	intron (NM_011500, intron 13 of 17)	(CA)n|Simple_repeat|Simple_repeat	74904	NM_011500	268980	Mm.311915	NM_011500	ENSMUSG00000024077	Strn	AU022939|D130055P19	striatin, calmodulin binding protein	protein-coding
1718	chr1	166939405	166940469	+	1065	36	0.487501	0.656767	-0.169266	-222.921	Intergenic	Intergenic	59793	NR_037988	100503962	Mm.216842	NR_037988	ENSMUSG00000102548	Gm16701	-	predicted gene, 16701	ncRNA
1719	chrX	143518316	143519114	+	799	29	0.125676	0.36923	-0.243554	-222.671	5' UTR (NM_001195048, exon 1 of 16)	5' UTR (NM_001195048, exon 1 of 16)	124	NM_001195048	18481	Mm.40035	NM_008778	ENSMUSG00000031284	Pak3	PAK-3|Pak65alpha|Pak65beta|Stk4	p21 (RAC1) activated kinase 3	protein-coding
1720	chr12	113187832	113188473	+	642	51	0.635719	0.728758	-0.0930391	-222.6	5' UTR (NM_153776, exon 2 of 2)	5' UTR (NM_153776, exon 2 of 2)	2249	NM_153776	69195	Mm.313244	NM_153776	ENSMUSG00000049036	Tmem121	2410008J05Rik|Hole	transmembrane protein 121	protein-coding
1721	chr9	110857625	110858494	+	870	60	0.288505	0.382077	-0.093572	-222.56	promoter-TSS (NM_146227)	promoter-TSS (NM_146227)	92	NM_146227	235631	Mm.102265	NM_146227	ENSMUSG00000048752	Prss50	79H19C|Tsp50	protease, serine 50	protein-coding
1724	chr2	166700463	166701566	+	1104	36	0.462304	0.671197	-0.208893	-222.045	intron (NM_177782, intron 1 of 39)	L2a|LINE|L2	12818	NM_177782	277360	Mm.34420	NM_177782	ENSMUSG00000039621	Prex1	G630042G04|P-REX1|Setd6	phosphatidylinositol-3,4,5-trisphosphate-dependent Rac exchange factor 1	protein-coding
1725	chr4	145745524	145745866	+	343	49	0.164584	0.228854	-0.0642694	-221.653	Intergenic	CpG	-35848	NM_001083918	666532	Mm.392861	NM_001083918	ENSMUSG00000067916	Zfp991	Gm13139	zinc finger protein 991	protein-coding
1726	chr11	58097114	58098140	+	1027	51	0.218055	0.314583	-0.0965277	-221.576	Intergenic	Intergenic	-6343	NM_026949	69125	Mm.28910	NM_026949	ENSMUSG00000020515	Cnot8	1500015I04Rik|1810022F04Rik|AA536816|AU015770|AU043059	CCR4-NOT transcription complex, subunit 8	protein-coding
1727	chr17	27324978	27325941	+	964	45	0.348193	0.4865	-0.138307	-221.518	Intergenic	Intergenic	-2926	NR_106075	102466818		NR_106075	ENSMUSG00000099237	Mir7216	Gm27555|mmu-mir-7216	microRNA 7216	ncRNA
1728	chr2	152114551	152115031	+	481	31	0.208672	0.391672	-0.183	-221.513	Intergenic	Intergenic	9267	NM_029688	76650	Mm.218639	NM_029688	ENSMUSG00000032802	Srxn1	1700127B04Rik|AI854065|AW488194|Npn3|Srx|Srx1|TX01	sulfiredoxin 1 homolog (S. cerevisiae)	protein-coding
1730	chrX	47984930	47985407	+	478	20	0.0896199	0.436576	-0.346956	-221.284	Intergenic	Intergenic	49685	NM_013912	30878	Mm.29262	NM_013912	ENSMUSG00000037010	Apln	6030430G11Rik|Apel	apelin	protein-coding
1731	chrX	78397864	78398595	+	732	29	0.508519	0.879065	-0.370546	-221.137	Intergenic	(GGA)n|Simple_repeat|Simple_repeat	28586	NM_001177966	74910	Mm.159364	NM_001177966	ENSMUSG00000035651	4930480E11Rik	-	RIKEN cDNA 4930480E11 gene	protein-coding
1732	chr6	34497009	34498577	+	1569	26	0.530441	0.868065	-0.337624	-221.062	intron (NM_007563, intron 2 of 2)	ID_B1|SINE|B4	21437	NM_007563	12183	Mm.282863	NM_007563	ENSMUSG00000038871	Bpgm	AI323730|AL022789|C86192	2,3-bisphosphoglycerate mutase	protein-coding
1734	chr4	43967841	43969573	+	1733	31	0.668166	0.928562	-0.260396	-220.991	intron (NM_027450, intron 3 of 4)	intron (NM_027450, intron 3 of 4)	11005	NM_027450	384009	Mm.22213	NM_027450	ENSMUSG00000028480	Glipr2	5730414A08Rik|C77180|GAPR-1	GLI pathogenesis-related 2	protein-coding
1735	chr9	13300722	13303856	+	3135	33	0.317688	0.677802	-0.360114	-220.978	Intergenic	Intergenic	55333	NM_025534	66396	Mm.290620	NM_025534	ENSMUSG00000079084	Ccdc82	2310043N13Rik	coiled-coil domain containing 82	protein-coding
1738	chr8	11278766	11280297	+	1532	44	0.811445	0.929894	-0.118449	-220.658	intron (NM_009931, intron 1 of 51)	intron (NM_009931, intron 1 of 51)	-33274	NM_009932	12827	Mm.181021	NM_009932	ENSMUSG00000031503	Col4a2	Col4a-2	collagen, type IV, alpha 2	protein-coding
1739	chr1	165701747	165704028	+	2282	38	0.278188	0.508141	-0.229952	-220.654	intron (NM_001038846, intron 1 of 5)	intron (NM_001038846, intron 1 of 5)	5207	NM_001038846	226594	Mm.265552	NM_178593	ENSMUSG00000040723	Rcsd1	A430105K13Rik|BC025872|CapZIP	RCSD domain containing 1	protein-coding
1740	chr5	74126262	74127109	+	848	32	0.362339	0.567961	-0.205622	-220.651	Intergenic	Intergenic	33155	NR_031758	100313943	Mm.46547	NR_031758	ENSMUSG00000093355	Snora26	MBI-6	small nucleolar RNA, H/ACA box 26	snoRNA
1741	chr15	79930683	79932231	+	1549	32	0.268337	0.528405	-0.260068	-220.626	intron (NM_144811, intron 1 of 6)	intron (NM_144811, intron 1 of 6)	1189	NM_144811	52609	Mm.323442	NM_144811	ENSMUSG00000053411	Cbx7	1600014J01Rik|AI851678|D15Ertd417e	chromobox 7	protein-coding
1742	chr18	80595665	80597207	+	1543	33	0.649728	0.868972	-0.219244	-220.461	Intergenic	L1MD2|LINE|L1	-51890	NR_028424	100039348	Mm.254722	NR_028424		Gm2176	A430076E10Rik	glucosamine-6-phosphate deaminase 1 pseudogene	pseudo
1743	chrX	107676492	107677965	+	1474	27	0.166072	0.483891	-0.317818	-220.243	intron (NM_181319, intron 2 of 8)	intron (NM_181319, intron 2 of 8)	716	NM_145224	245572	Mm.137011	NM_145224	ENSMUSG00000031241	Tbx22	D230020M15Rik	T-box 22	protein-coding
1744	chr5	64471492	64473010	+	1519	24	0.417853	0.829889	-0.412036	-220.22	Intergenic	Intergenic	-4309	NR_040681	69999	Mm.261413	NR_040681	ENSMUSG00000100911	1700027F09Rik	-	RIKEN cDNA 1700027F09 gene	ncRNA
1745	chr4	152444594	152445396	+	803	25	0.648546	0.900601	-0.252055	-220.189	intron (NM_010598, intron 1 of 15)	intron (NM_010598, intron 1 of 15)	3860	NM_001252655	16498	Mm.388924	NM_010598	ENSMUSG00000028931	Kcnab2	F5|I2rf5|Kcnb3|kv-beta-2	potassium voltage-gated channel, shaker-related subfamily, beta member 2	protein-coding
1746	chr4	132949796	132950662	+	867	31	0.704719	0.892126	-0.187407	-220.15	Intergenic	Intergenic	-23866	NM_010208	14191	Mm.271665	NM_010208	ENSMUSG00000028874	Fgr	-	FGR proto-oncogene, Src family tyrosine kinase	protein-coding
1747	chr9	45802560	45803950	+	1391	33	0.62173	0.846522	-0.224793	-219.948	exon (NM_001081373, exon 5 of 30)	exon (NM_001081373, exon 5 of 30)	25383	NM_001081373	214552	Mm.260103	NM_172531	ENSMUSG00000043987	Cep164	AI450905|BC027092|D030051D21|mKIAA1052	centrosomal protein 164	protein-coding
1750	chr4	115280818	115281728	+	911	36	0.411912	0.612189	-0.200277	-219.54	Intergenic	IAPLTR2_Mm|LTR|ERVK	-17773	NM_177406	277753	Mm.276106	NM_177406	ENSMUSG00000066071	Cyp4a12a	BC025936|Cyp4a12	cytochrome P450, family 4, subfamily a, polypeptide 12a	protein-coding
1753	chr7	44532434	44533942	+	1509	51	0.876431	0.951731	-0.0752999	-219.192	intron (NM_011131, intron 26 of 26)	intron (NM_011131, intron 26 of 26)	-1117	NM_019866	272382	Mm.8012	NM_019866	ENSMUSG00000008193	Spib	Spi-B	Spi-B transcription factor (Spi-1/PU.1 related)	protein-coding
1754	chr4	12140590	12141612	+	1023	48	0.191535	0.281104	-0.0895696	-219.177	intron (NM_028226, intron 1 of 2)	intron (NM_028226, intron 1 of 2)	984	NM_028226	72397	Mm.430709	NM_028226	ENSMUSG00000046667	Rbm12b1	3000004N20Rik|Rbm12b|Rbm12ba	RNA binding motif protein 12 B1	protein-coding
1755	chr13	3261027	3261512	+	486	20	0.5984	0.923979	-0.325579	-219.176	Intergenic	Intergenic	111794	NR_001581	73266	Mm.335891	NR_001581	ENSMUSG00000091304	Speer6-ps1	1700039A02Rik|Alb-cre|Alb<cre>|AlbCre|SPEER-6|Tg(Alb-cre)21Mgn|albumin-cre|cr<Alb>	spermatogenesis associated glutamate (E)-rich protein 6, pseudogene 1	pseudo
1756	chr9	121380608	121381049	+	442	11	0.28797	0.920154	-0.632184	-219.172	intron (NM_001357973, intron 1 of 5)	MER21B|LTR|ERVL	-1966	NM_001357970	67095	Mm.491112	NM_175114	ENSMUSG00000032536	Trak1	2310001H13Rik|AI413908|AI467545|hyrt|mKIAA1042	trafficking protein, kinesin binding 1	protein-coding
1758	chr11	97129480	97130896	+	1417	20	0.455472	0.889574	-0.434101	-218.776	Intergenic	Intergenic	-14857	NM_019507	57765	Mm.94519	NM_019507	ENSMUSG00000001444	Tbx21	TBT1|Tbet|Tblym	T-box 21	protein-coding
1759	chr5	21042790	21044150	+	1361	13	0.244475	0.855165	-0.61069	-218.683	intron (NM_011203, intron 1 of 17)	B3|SINE|B2	-8223	NM_001356590	19248	Mm.319117	NM_011203	ENSMUSG00000028771	Ptpn12	P19-PTP|PTP-P19|PTP-PEST|PTPG1	protein tyrosine phosphatase, non-receptor type 12	protein-coding
1760	chr8	83772344	83773676	+	1333	37	0.19907	0.400514	-0.201444	-218.582	Intergenic	Intergenic	-31699	NM_001163031	26364	Mm.334648	NM_011925	ENSMUSG00000002885	Adgre5	AA409984|Cd97|TM7LN1	adhesion G protein-coupled receptor E5	protein-coding
1761	chr6	125066862	125068753	+	1892	35	0.542594	0.804229	-0.261635	-218.554	promoter-TSS (NM_001163269)	promoter-TSS (NM_001163269)	-113	NM_001163269	381810	Mm.333386	NM_001163268	ENSMUSG00000067714	Lpar5	GPR93|Gm1072|Gpr92|LPA5	lysophosphatidic acid receptor 5	protein-coding
1762	chr19	11868693	11869106	+	414	42	0.609904	0.739109	-0.129205	-218.453	Intergenic	CpG	2315	NM_001011775	257938	Mm.377309	NM_001011775	ENSMUSG00000067545	Olfr1419	MOR266-10	olfactory receptor 1419	protein-coding
1764	chr14	50896226	50897413	+	1188	43	0.662524	0.81005	-0.147527	-218.315	Intergenic	Intergenic	-3564	NM_001166651	546611	Mm.390692	NM_001166651	ENSMUSG00000090799	Klhl33	EG546611	kelch-like 33	protein-coding
1765	chr4	8398274	8398774	+	501	37	0.852874	0.947879	-0.0950046	-218.208	Intergenic	L1Md_T|LINE|L1	-137120	NM_021518	59021	Mm.397471	NM_021518	ENSMUSG00000047187	Rab2a	9330148M11Rik|C80220|Rab2	RAB2A, member RAS oncogene family	protein-coding
1766	chr10	43997638	43998978	+	1341	26	0.369379	0.721701	-0.352322	-218.051	exon (NM_172393, exon 2 of 20)	exon (NM_172393, exon 2 of 20)	6538	NM_172393	11630	Mm.292082	NM_172393	ENSMUSG00000019866	Crybg1	AI462491|AI463325|Aim1	crystallin beta-gamma domain containing 1	protein-coding
1767	chr11	88169571	88170274	+	704	43	0.881536	0.955694	-0.0741578	-218.024	exon (NM_198013, exon 2 of 11)	exon (NM_198013, exon 2 of 11)	357	NM_001172099	103841	Mm.374846	NM_198013	ENSMUSG00000018378	Cuedc1	AI841487|C330016O16Rik	CUE domain containing 1	protein-coding
1768	chr15	65272837	65273366	+	530	41	0.80892	0.911646	-0.102726	-217.831	Intergenic	L1Md_T|LINE|L1	-350805	NM_009623	11514	Mm.1425	NM_009623	ENSMUSG00000022376	Adcy8	AC8|AW060868	adenylate cyclase 8	protein-coding
1769	chr17	50068696	50070643	+	1948	30	0.49718	0.803151	-0.305971	-217.694	intron (NM_181397, intron 4 of 9)	intron (NM_181397, intron 4 of 9)	120828	NM_181397	76438	Mm.41854	NM_181397	ENSMUSG00000039316	Rftn1	2310015N21Rik|AI853526	raftlin lipid raft linker 1	protein-coding
1771	chr4	46620175	46620868	+	694	33	0.73935	0.894028	-0.154678	-217.4	exon (NM_198664, exon 6 of 13)	exon (NM_198664, exon 6 of 13)	-18592	NM_001164804	107684	Mm.416311	NM_178893	ENSMUSG00000028337	Coro2a	9030208C03Rik|AI563590|IR10	coronin, actin binding protein 2A	protein-coding
1772	chr12	71111157	71111766	+	610	39	0.414894	0.556286	-0.141392	-217.386	promoter-TSS (NM_029227)	promoter-TSS (NM_029227)	33	NM_029227	75266	Mm.402075	NM_029227	ENSMUSG00000021078	Tomm20l	4930553D19Rik	translocase of outer mitochondrial membrane 20-like	protein-coding
1774	chr11	78797281	78797860	+	580	28	0.601816	0.806546	-0.20473	-217.246	Intergenic	(CA)n|Simple_repeat|Simple_repeat	-29025	NM_001076681	66274	Mm.258932	NM_001076681	ENSMUSG00000072640	Lyrm9	1810012P15Rik	LYR motif containing 9	protein-coding
1775	chr9	86236553	86236737	+	185	23	0.636964	0.894477	-0.257513	-217.222	Intergenic	(CCCG)n|Simple_repeat|Simple_repeat	228271	NM_027394	70348	Mm.53469	NM_027394	ENSMUSG00000032415	Ube2cbp	2610018I03Rik|Ube3d	ubiquitin-conjugating enzyme E2C binding protein	protein-coding
1778	chrX	48712389	48713806	+	1418	30	0.382336	0.676312	-0.293977	-217.064	Intergenic	Intergenic	18093	NM_173376	209003	Mm.32561	NM_173376	ENSMUSG00000031107	Rbmx2	2700089A17Rik|2810411A03Rik|CGI-79	RNA binding motif protein, X-linked 2	protein-coding
1779	chr9	44610376	44610737	+	362	25	0.785449	0.958373	-0.172924	-216.991	intron (NM_001357703, intron 2 of 13)	intron (NM_001357703, intron 2 of 13)	5664	NM_181324	13209	Mm.267061	NM_007841	ENSMUSG00000032097	Ddx6	1110001P04Rik|C430015D01Rik|E230023J21Rik|HLR2|mRCK/P54|p54|rck	DEAD (Asp-Glu-Ala-Asp) box polypeptide 6	protein-coding
1780	chr6	124727111	124729199	+	2089	49	0.792036	0.914999	-0.122964	-216.93	exon (NM_013545, exon 7 of 16)	exon (NM_013545, exon 7 of 16)	4999	NM_013545	15170	Mm.271799	NM_013545	ENSMUSG00000004266	Ptpn6	70Z-SHP|Hcph|PTPTY-42|Ptp1C|SH-PTP1|SHP-1|hcp|me	protein tyrosine phosphatase, non-receptor type 6	protein-coding
1781	chrX	75232865	75233070	+	206	35	0.173005	0.337837	-0.164832	-216.826	intron (NM_001161374, intron 21 of 24)	G-rich|Low_complexity|Low_complexity	-69216	NM_001033786	434800	Mm.460747	NM_001033786	ENSMUSG00000073094	Smim9	4930428E23Rik	small integral membrane protein 9	protein-coding
1782	chr8	105282975	105283751	+	777	36	0.600711	0.766292	-0.165581	-216.767	exon (NM_001166394, exon 5 of 7)	exon (NM_001166394, exon 5 of 7)	6165	NM_001166394	74356	Mm.204876	NM_028888	ENSMUSG00000014837	4931428F04Rik	AI426165|Kiaa0895l	RIKEN cDNA 4931428F04 gene	protein-coding
1783	chr7	27273802	27274312	+	511	32	0.753476	0.894457	-0.140981	-216.677	exon (NM_010950, exon 7 of 10)	exon (NM_010950, exon 7 of 10)	15296	NM_010950	18223	Mm.458153	NM_010950	ENSMUSG00000063160	Numbl	nbl	numb-like	protein-coding
1784	chr4	132113605	132114120	+	516	41	0.345937	0.471699	-0.125762	-216.646	exon (NM_013622, exon 3 of 3)	exon (NM_013622, exon 3 of 3)	30624	NM_013622	18386	Mm.5243	NM_013622	ENSMUSG00000050511	Oprd1	DOR|DOR-1|Nbor|mDOR	opioid receptor, delta 1	protein-coding
1785	chr5	77165509	77167277	+	1769	27	0.410467	0.777224	-0.366757	-216.594	Intergenic	Intergenic	44812	NM_001289767	69982	Mm.46106	NM_183284	ENSMUSG00000053030	Spink2	1700007F22Rik|AV038945|HUSI-II	serine peptidase inhibitor, Kazal type 2	protein-coding
1786	chr9	40993577	40995353	+	1777	35	0.474821	0.740381	-0.265559	-216.546	exon (NM_001281954, exon 2 of 10)	exon (NM_001281954, exon 2 of 10)	10163	NM_019465	54698	Mm.42791	NM_019465	ENSMUSG00000032021	Crtam	-	cytotoxic and regulatory T cell molecule	protein-coding
1787	chr12	85697973	85698588	+	616	40	0.403157	0.577936	-0.174779	-216.486	intron (NM_016767, intron 2 of 2)	CpG	11560	NM_016767	53314	Mm.6672	NM_016767	ENSMUSG00000034266	Batf	B-ATF|SFA-2	basic leucine zipper transcription factor, ATF-like	protein-coding
1788	chr16	92699151	92700246	+	1096	41	0.749591	0.881119	-0.131528	-216.403	intron (NM_001111022, intron 2 of 6)	intron (NM_001111022, intron 2 of 6)	-2369	NM_009821	12394	Mm.4081	NM_009821	ENSMUSG00000022952	Runx1	AML1|CBF-alpha-2|Cbfa2|Pebp2a2|Pebpa2b	runt related transcription factor 1	protein-coding
1790	chrX	157373423	157373647	+	225	8	0.102068	0.940094	-0.838027	-216.168	intron (NM_011077, intron 3 of 21)	(GGGA)n|Simple_repeat|Simple_repeat	41751	NM_011077	18675	Mm.2529	NM_011077	ENSMUSG00000057457	Phex	Gy|HPDR|HPDR1|Hyp|PEX	phosphate regulating endopeptidase homolog, X-linked	protein-coding
1791	chr10	80019010	80020327	+	1318	37	0.265751	0.504668	-0.238916	-216.163	promoter-TSS (NM_027521)	promoter-TSS (NM_027521)	-7	NM_027521	70719	Mm.243954	NM_027521	ENSMUSG00000035697	Arhgap45	6330406L22Rik|AW539505|Ha-1|Hmha1	Rho GTPase activating protein 45	protein-coding
1793	chr11	60140194	60140721	+	528	38	0.214275	0.332118	-0.117843	-215.932	intron (NM_001037764, intron 1 of 4)	CpG	375	NM_001037764	19377	Mm.296366	NM_009021	ENSMUSG00000062115	Rai1	Gt1	retinoic acid induced 1	protein-coding
1794	chr7	29023833	29024290	+	458	24	0.689221	0.884725	-0.195504	-215.677	exon (NM_009109, exon 90 of 106)	exon (NM_009109, exon 90 of 106)	41207	NM_008279	26411	Mm.148278	NM_008279	ENSMUSG00000037337	Map4k1	Hpk1|mHPK1	mitogen-activated protein kinase kinase kinase kinase 1	protein-coding
1795	chr11	116405797	116406897	+	1101	29	0.319204	0.588713	-0.269509	-215.573	intron (NM_027258, intron 1 of 18)	L1MB7|LINE|L1	6685	NM_027258	217340	Mm.426344	NM_027258	ENSMUSG00000052949	Rnf157	2610036E23Rik|A130073L17Rik|mKIAA1917	ring finger protein 157	protein-coding
1796	chrX	7565619	7568388	+	2770	33	0.276185	0.619833	-0.343648	-215.473	intron (NM_138605, intron 1 of 3)	(TG)n|Simple_repeat|Simple_repeat	-6597	NR_029473	78185	Mm.160055	NR_029473	ENSMUSG00000039545	Flicr	4930524L23Rik|Ppp1r3fos	Foxp3 regulating long intergenic noncoding RNA	ncRNA
1797	chr19	40872948	40873537	+	590	46	0.395067	0.511445	-0.116378	-215.472	intron (NR_045343, intron 1 of 4)	CpG	4926	NR_045343	381223	Mm.136844	NR_045343		E030044B06Rik	E030007J07Rik|Gm1618	RIKEN cDNA E030044B06 gene	ncRNA
1798	chr14	25317786	25318626	+	841	42	0.399737	0.545516	-0.145779	-215.445	Intergenic	Intergenic	-140979	NM_001310666	328365	Mm.227484	NM_183208	ENSMUSG00000007817	Zmiz1	BC065120|E330020C23|Gm10397|I920194n01|Rai17|Zimp10	zinc finger, MIZ-type containing 1	protein-coding
1799	chr8	105472322	105473055	+	734	32	0.712381	0.866907	-0.154526	-215.405	exon (NM_001357252, exon 11 of 11)	exon (NM_001357252, exon 11 of 11)	-1266	NM_026481	67971	Mm.29358	NM_026481	ENSMUSG00000014846	Tppp3	2700055K07Rik|CGI-38|Ceacam9|mmCGM8	tubulin polymerization-promoting protein family member 3	protein-coding
1800	chrX	66648584	66649801	+	1218	35	0.19767	0.40612	-0.20845	-215.396	promoter-TSS (NM_001161431)	promoter-TSS (NM_001161431)	-126	NM_001161431	245450	Mm.336081	NM_198863	ENSMUSG00000036790	Slitrk2	A930040J07	SLIT and NTRK-like family, member 2	protein-coding
1802	chr7	24994146	24994788	+	643	35	0.72595	0.867597	-0.141648	-215.162	intron (NM_001290469, intron 9 of 22)	intron (NM_001290469, intron 9 of 22)	-6800	NR_106014	102465634		NR_106014	ENSMUSG00000099258	Mir7047	Gm27270|mmu-mir-7047	microRNA 7047	ncRNA
1804	chrX	105079240	105080169	+	930	49	0.0352313	0.103333	-0.0681012	-214.855	promoter-TSS (NM_026312)	promoter-TSS (NM_026312)	-52	NM_001281871	67683	Mm.273405	NM_026312	ENSMUSG00000031226	Pbdc1	2610029G23Rik	polysaccharide biosynthesis domain containing 1	protein-coding
1805	chr1	130710242	130710584	+	343	24	0.741025	0.921763	-0.180739	-214.818	intron (NM_001162415, intron 3 of 15)	intron (NM_001162415, intron 3 of 15)	4163	NM_001162416	18640	Mm.249861	NM_008825	ENSMUSG00000026409	Pfkfb2	4930568D07Rik	6-phosphofructo-2-kinase/fructose-2,6-biphosphatase 2	protein-coding
1806	chr9	40421048	40423092	+	2045	32	0.675808	0.922376	-0.246568	-214.616	intron (NM_001357617, intron 1 of 20)	intron (NM_001357617, intron 1 of 20)	33694	NM_172768	235283	Mm.138434	NM_172768	ENSMUSG00000040111	Gramd1b	3222402H23|A930008A22Rik|AI593249|mKIAA1201	GRAM domain containing 1B	protein-coding
1807	chr15	100600662	100601540	+	879	29	0.402127	0.656785	-0.254658	-214.612	Intergenic	Intergenic	-1117	NM_001304965	19009	Mm.28825	NM_010127	ENSMUSG00000009739	Pou6f1	2310038G18Rik|C79593|Emb|cns-1	POU domain, class 6, transcription factor 1	protein-coding
1808	chr7	142347270	142349698	+	2429	34	0.585639	0.84714	-0.261501	-214.415	intron (NM_177265, intron 3 of 3)	intron (NM_177265, intron 3 of 3)	23775	NM_177265	320802	Mm.154486	NM_177265	ENSMUSG00000045777	Ifitm10	6330512M04Rik|AI848576|DSPA3	interferon induced transmembrane protein 10	protein-coding
1810	chr1	191349540	191350268	+	729	27	0.788744	0.961109	-0.172365	-214.069	3' UTR (NM_025864, exon 8 of 8)	3' UTR (NM_025864, exon 8 of 8)	23939	NM_025864	66950	Mm.236300	NM_025864	ENSMUSG00000026627	Tmem206	2310028N02Rik|AI118576	transmembrane protein 206	protein-coding
1811	chr12	76152307	76153134	+	828	37	0.227625	0.372174	-0.144549	-214.039	intron (NM_010157, intron 4 of 8)	CpG	24539	NM_010157	13983	Mm.2561	NM_010157	ENSMUSG00000021055	Esr2	ER[b]|ERbeta|Estrb	estrogen receptor 2 (beta)	protein-coding
1812	chr7	127215733	127217956	+	2224	40	0.376379	0.620757	-0.244379	-213.898	intron (NM_017461, intron 5 of 10)	intron (NM_017461, intron 5 of 10)	1601	NM_017461	54204	Mm.18	NM_017461	ENSMUSG00000000486	2023-09-01	Diff6|Pnutl3	septin 1	protein-coding
1814	chr7	66386482	66387920	+	1439	36	0.247686	0.40551	-0.157824	-213.685	intron (NM_146191, intron 1 of 33)	intron (NM_146191, intron 1 of 33)	1140	NM_146191	233328	Mm.33284	NM_146191	ENSMUSG00000015133	Lrrk1	AW319595|C230002E15Rik|D130026O16Rik|mKIAA1790	leucine-rich repeat kinase 1	protein-coding
1815	chrX	107678412	107679901	+	1490	30	0.239478	0.509781	-0.270304	-213.635	5' UTR (NM_001290747, exon 1 of 7)	5' UTR (NM_001290747, exon 1 of 7)	141	NM_001290747	245572	Mm.137011	NM_145224	ENSMUSG00000031241	Tbx22	D230020M15Rik	T-box 22	protein-coding
1817	chr5	125052262	125053555	+	1294	35	0.698336	0.874273	-0.175937	-213.436	intron (NM_011424, intron 18 of 46)	intron (NM_011424, intron 18 of 46)	49433	NM_028443	73121	Mm.296138	NM_028443	ENSMUSG00000037962	Rflna	3110032G18Rik|Fam101a|cfm|cfm2	refilin A	protein-coding
1818	chr1	181921670	181922522	+	853	38	0.36654	0.548671	-0.182131	-213.35	exon (NM_010135, exon 7 of 15)	exon (NM_010135, exon 7 of 15)	-79695	NM_133815	98386	Mm.4538	NM_133815	ENSMUSG00000004880	Lbr	AI505894|ic	lamin B receptor	protein-coding
1819	chr8	7891896	7892347	+	452	31	0.461429	0.675082	-0.213653	-213.309	Intergenic	(TG)n|Simple_repeat|Simple_repeat	768652	NM_010111	13642	Mm.209813	NM_010111	ENSMUSG00000001300	Efnb2	ELF-2|Epl5|Eplg5|Htk-L|LERK-5|Lerk5|NLERK-1	ephrin B2	protein-coding
1821	chr15	99275163	99275985	+	823	27	0.594288	0.875681	-0.281393	-212.978	intron (NM_001081254, intron 5 of 7)	intron (NM_001081254, intron 5 of 7)	11606	NM_001081254	545136	Mm.324745	NM_001081254	ENSMUSG00000078907	Fam186b	EG545136	family with sequence similarity 186, member B	protein-coding
1822	chr3	96245613	96245988	+	376	44	0.0638068	0.132609	-0.0688021	-212.945	promoter-TSS (NM_178216).2	promoter-TSS (NM_178216).2	303	NM_013549	15267	Mm.5220	NM_013549	ENSMUSG00000064220	Hist2h2aa1	AI448581|H2a-614|H2a-615|Hist2	histone cluster 2, H2aa1	protein-coding
1823	chr9	110659236	110660158	+	923	18	0.457206	0.90535	-0.448144	-212.859	intron (NM_028312, intron 1 of 6)	B4A|SINE|B4	3194	NM_028312	72654	Mm.249115	NM_028312	ENSMUSG00000019659	Ccdc12	2700094L05Rik|C76605	coiled-coil domain containing 12	protein-coding
1824	chr5	42136313	42137070	+	758	50	0.857525	0.944703	-0.0871776	-212.741	intron (NR_131130, intron 1 of 2)	L1Md_T|LINE|L1	68731	NR_131130	433882	Mm.319353	NR_131130	ENSMUSG00000067285	Gm16223	EG433882	predicted gene 16223	ncRNA
1825	chr10	96350045	96351783	+	1739	22	0.466445	0.887447	-0.421002	-212.409	Intergenic	Intergenic	124707	NR_110448	74881	Mm.410819	NR_110448	ENSMUSG00000112762	4930459C07Rik	-	RIKEN cDNA 4930459C07 gene	ncRNA
1826	chr5	34326699	34327550	+	852	35	0.666305	0.819788	-0.153483	-212.354	Intergenic	CpG	-9126	NM_011278	19822	Mm.21281	NM_011278	ENSMUSG00000029110	Rnf4	AU018689|Gtrgeo8|SNURF	ring finger protein 4	protein-coding
[truncated: 8,640 more rows]

## Sheet: Table S2. old-TCM_vs_4LT
PeakID (cmd=annotatePeaks.pl TCM_old_vs_4LT_DMR_comp.simple.bed mm10)	Chr	Start	End	Strand	length	nCG	meanMethy1	meanMethy2	diff.Methy	areaStat	Annotation	Detailed Annotation	Distance to TSS	Nearest PromoterID	Entrez ID	Nearest Unigene	Nearest Refseq	Nearest Ensembl	Gene Name	Gene Alias	Gene Description	Gene Type
[truncated: 10,000 more rows]

[truncated: 4 more sheets: Table S2.  old_TEM_vs_NAV, Table S2. old_TEM_vs_4LT, Table S3, Table S4]
